# Supplementary material for: An Explainable Deep Learning Classifier of Bovine Mastitis Based on Whole-Genome Sequence Data—Circumventing the p >> n Problem
Source: Int J Mol Sci. 2024 Apr 26;25(9):4715. doi: 10.3390/ijms25094715 (PMC11083318; doi:10.3390/ijms25094715)
Supplement: Supplementary file 1 [file ijms-25-04715-s001.zip]

Archive with 3 entries (3 files):
- Supplementary1.pdf
- Supplementary2.pdf
- Supplementary3.xlsx
