# Supplementary material for: An Explainable Deep Learning Classifier of Bovine Mastitis Based on Whole-Genome Sequence Data—Circumventing the p >> n Problem
Source: Int J Mol Sci. 2024 Apr 26;25(9):4715. doi: 10.3390/ijms25094715 (PMC11083318; doi:10.3390/ijms25094715)
Supplement: Supplementary file 1 [file ijms-25-04715-s001.zip › Supplementary3.xlsx]

## Sheet: S3 Table. Significant SNPs from
CHR:Position	Gene name	Mutation	Existing variation	SHAP	GO ID	Annotation	FDR SNP	FDR GO	Gene Ontologies
15:82985923	STX3	C>T	rs133426388	0.000584615	GO:0050804	intron	8.46314e-11	0.00357051	BP
10:56256705	UNC13C	C>G	rs459905565	0.000442577	GO:0050804	intron	5.25388e-06	0.00357051	BP
3:108897823	GRIK3	C>A	rs382435926	0.000441007	GO:0050804	intron	5.85524e-06	0.00357051	BP
28:40667211	GRID1	A>G	rs380459876	0.000435729	GO:0050804	intron	8.22441e-06	0.00357051	BP
18:56795489	SHANK1	C>T	rs109330367	0.000425251	GO:0050804	intron	1.57862e-05	0.00357051	BP
3:108832564	GRIK3	G>C	rs211399832	0.000416462	GO:0050804	5'UTR	2.64264e-05	0.00357051	BP
1:10410415	APP	G>T	rs133199138	0.000412551	GO:0050804	intron	3.25924e-05	0.00357051	BP
13:33359945	KIF5B	A>C	novel	0.000366598	GO:0050804	intron	0.00042517	0.00357051	BP
28:37744081	NRG3	G>A	rs42289943	0.000337685	GO:0050804	intron	0.00179956	0.00357051	BP
5:8829438	SYT1	T>G	rs109876793	0.00032628	GO:0050804	intron	0.00302704	0.00357051	BP
6:117489249	CPLX1	G>A	rs383863460	0.000318929	GO:0050804	upstream	0.00424358	0.00357051	BP
6:31355981	GRID2	G>A	rs383112557	0.0003138	GO:0050804	intron	0.00533178	0.00357051	BP
21:64682503		T>G	novel	0.000304822	GO:0050804	intron	0.00790215	0.00357051	BP
2:86662548	PLCL1	A>T	rs110075656	0.000295948	GO:0050804	intron	0.0115442	0.00357051	BP
23:32244730	SCGN	C>A	rs110918403	0.000282102	GO:0050804	upstream	0.0201399	0.00357051	BP
8:78360321	NTRK2	C>T	rs43573717	0.000281629	GO:0050804	3'UTR	0.0204781	0.00357051	BP
25:21885409	PRKCB	C>T	rs521914545	0.000273751	GO:0050804	downstream	0.027838	0.00357051	BP
26:24134850	NEURL1	G>A	rs109112051	0.000270698	GO:0050804	intron	0.0312696	0.00357051	BP
28:36895515	NRG3	G>T	rs207568626	0.000265736	GO:0050804	upstream	0.0375127	0.00357051	BP
13:2426042	PLCB4	G>C	rs134546064	0.000263615	GO:0050804	intron	0.0406201	0.00357051	BP
1:128474142	CLSTN2	C>A	novel	-0.000263964	GO:0050804	intron	0.0402238	0.00357051	BP
10:81926298	SLC8A3	T>C	rs432360264	-0.000270198	GO:0050804	intron	0.0319789	0.00357051	BP
X:136418609		A>G	novel	-0.000273435	GO:0050804	intron	0.0283026	0.00357051	BP
19:30043631		G>A	rs41577015	-0.000274264	GO:0050804	upstream	0.0274174	0.00357051	BP
28:40667607	GRID1	C>T	rs379692343	-0.000281297	GO:0050804	intron	0.020793	0.00357051	BP
22:42926072	PXK	C>A	rs110245736	-0.000288123	GO:0050804	intron	0.0159967	0.00357051	BP
7:64855030	GRIA1	A>G	rs43522404	-0.000288961	GO:0050804	intron	0.0154523	0.00357051	BP
7:80980604	RASGRF2	T>C	rs135737733	-0.000293994	GO:0050804	5'UTR	0.0125627	0.00357051	BP
4:91380591	GRM8	G>A	rs135557282	-0.000295679	GO:0050804	intron	0.0117128	0.00357051	BP
13:2426191	PLCB4	C>T	rs136539143	-0.000297453	GO:0050804	intron	0.0109003	0.00357051	BP
9:97313814	PRKN	A>G	rs438769898	-0.000298627	GO:0050804	intron	0.0103867	0.00357051	BP
12:5205584	PCDH17	T>C	novel	-0.000307961	GO:0050804	intron	0.00691992	0.00357051	BP
23:32223119	SCGN	A>G	rs382481538	-0.000309006	GO:0050804	intron	0.00660586	0.00357051	BP
5:113807562	PACSIN2	C>A	rs134948427	-0.000309577	GO:0050804	upstream	0.00645156	0.00357051	BP
1:153881484	PLCL2	G>A	novel	-0.000316186	GO:0050804	upstream	0.00482747	0.00357051	BP
X:136452863		C>T	rs377979181	-0.000326887	GO:0050804	intron	0.0029586	0.00357051	BP
4:101358310	DGKI	A>G	rs133335646	-0.000334176	GO:0050804	intron	0.00212199	0.00357051	BP
3:108833540	GRIK3	G>T	rs109404467	-0.00033692	GO:0050804	intron	0.00186822	0.00357051	BP
28:37765516	NRG3	A>C	novel	-0.000340813	GO:0050804	intron	0.00156351	0.00357051	BP
1:153928339	PLCL2	G>C	rs382959442	-0.000347464	GO:0050804	intron	0.00112602	0.00357051	BP
23:14443981	LRFN2	G>T	novel	-0.000361375	GO:0050804	intron	0.000557131	0.00357051	BP
5:8829433	SYT1	T>A	rs209180170	-0.00038259	GO:0050804	intron	0.000183088	0.00357051	BP
8:24636188	SLC24A2	A>C	rs210242911	-0.000389327	GO:0050804	intron	0.000125087	0.00357051	BP
6:30936543	GRID2	T>C	rs380022297	-0.000409167	GO:0050804	intron	4.04131e-05	0.00357051	BP
9:47990256	GRIK2	C>A	rs718089922	-0.000423662	GO:0050804	intron	1.74461e-05	0.00357051	BP
X:15113578	ARHGAP36	T>G	novel	0.000408704	GO:0005096	downstream	4.11767e-05	0.0478572	MF
28:42857369	ARHGAP22	A>T	rs136192593	0.000406763	GO:0005096	intron	4.62843e-05	0.0478572	MF
11:49628496	ELMOD3	A>C	rs134503789	0.00036716	GO:0005096	intron	0.000411897	0.0478572	MF
19:21818242	ABR	T>A	rs207754448	0.000318001	GO:0005096	intron	0.00441587	0.0478572	MF
1:154504437	TBC1D5	G>A	rs43280970	0.000310507	GO:0005096	intron	0.00616022	0.0478572	MF
21:22134130	IQGAP1	G>A	rs472510181	0.000302331	GO:0005096	intron	0.00877919	0.0478572	MF
18:56230699	TBC1D17	T>C	rs109889992	0.000300473	GO:0005096	intron	0.00953324	0.0478572	MF
21:22134144	IQGAP1	C>T	rs461435162	0.000300185	GO:0005096	intron	0.00965722	0.0478572	MF
5:49698499	SRGAP1	G>A	rs382841091	0.000295208	GO:0005096	intron	0.0118943	0.0478572	MF
28:42888573	ARHGAP22	C>G	rs799641695	0.000278973	GO:0005096	intron	0.0225929	0.0478572	MF
17:10032876	ARHGAP10	T>A	rs135587103	0.000275467	GO:0005096	intron	0.0260435	0.0478572	MF
13:40178804	RALGAPA2	C>G	rs136937464	0.00027129	GO:0005096	upstream	0.0306143	0.0478572	MF
10:7720814	IQGAP2	G>A	rs526606114	-0.000262671	GO:0005096	intron	0.0422078	0.0478572	MF
28:42908043	ARHGAP22	C>T	novel	-0.000266488	GO:0005096	intron	0.036692	0.0478572	MF
12:86971875	RASA3	A>G	rs137226969	-0.000276256	GO:0005096	intron	0.0253616	0.0478572	MF
16:23687314	RAB3GAP2	G>T	rs41633923	-0.000291094	GO:0005096	intron	0.0141818	0.0478572	MF
11:92674842	DAB2IP	A>G	rs208731715	-0.000297745	GO:0005096	missense	0.0107635	0.0478572	MF
6:26227673	RAP1GDS1	T>C	rs135813968	-0.000307478	GO:0005096	intron	0.00705126	0.0478572	MF
10:7721372	IQGAP2	G>A	rs136705817	-0.000323098	GO:0005096	intron	0.00351103	0.0478572	MF
1:64156477	ARHGAP31	G>C	rs43242639	-0.000336236	GO:0005096	intron	0.00193075	0.0478572	MF
21:22134248	IQGAP1	T>C	rs208453614	-0.000365596	GO:0005096	intron	0.000446291	0.0478572	MF
21:22134126	IQGAP1	G>A	rs444745912	-0.000388229	GO:0005096	intron	0.000133179	0.0478572	MF
3:49270791	ARHGAP29	C>T	rs801160005	-0.000420016	GO:0005096	intron	2.16355e-05	0.0478572	MF
12:50412703	TBC1D4	G>A	rs472643436	-0.000420639	GO:0005096	intron	2.09132e-05	0.0478572	MF
6:65765671	GABRB1	C>G	rs723810021	0.000726933	GO:0005216	intron	5.41979e-17	0.0451129	MF
3:108897823	GRIK3	C>A	rs382435926	0.000441007	GO:0005216	intron	5.85524e-06	0.0451129	MF
28:40667211	GRID1	A>G	rs380459876	0.000435729	GO:0005216	intron	8.22441e-06	0.0451129	MF
16:79657750	CACNA1S	A>G	rs43763939	0.000431286	GO:0005216	intron	1.09328e-05	0.0451129	MF
16:68385345	KCNK2	T>A	rs384080998	0.000427824	GO:0005216	intron	1.36298e-05	0.0451129	MF
3:108832564	GRIK3	G>C	rs211399832	0.000416462	GO:0005216	5'UTR	2.64264e-05	0.0451129	MF
29:22552764	ANO5	A>T	rs434312995	0.000414249	GO:0005216	downstream	2.95036e-05	0.0451129	MF
6:40576155	KCNIP4	A>T	novel	0.000323173	GO:0005216	intron	0.00348974	0.0451129	MF
23:17681952	TMEM63B	T>C	rs110701200	0.000317134	GO:0005216	intron	0.0045921	0.0451129	MF
6:31355981	GRID2	G>A	rs383112557	0.0003138	GO:0005216	intron	0.00533178	0.0451129	MF
21:57117559	SLC24A4	C>G	rs458412626	0.000294127	GO:0005216	intron	0.0124334	0.0451129	MF
4:50804759	CFTR	A>G	rs137028031	0.000285914	GO:0005216	intron	0.0174239	0.0451129	MF
22:15433475	ANO10	A>G	rs133590986	0.000282767	GO:0005216	intron	0.019678	0.0451129	MF
3:3420202	LRRC52	T>C	rs109810686	0.000282613	GO:0005216	upstream	0.0197604	0.0451129	MF
1:56994983	SLC9C1	C>T	novel	0.000270554	GO:0005216	intron	0.0314237	0.0451129	MF
28:10033439	RYR2	C>G	rs382787421	-0.000258508	GO:0005216	intron	0.0492105	0.0451129	MF
22:46236148	CACNA2D3	G>A	rs42011020	-0.000259736	GO:0005216	intron	0.0469978	0.0451129	MF
18:56496146	KCNC3	C>T	novel	-0.000268393	GO:0005216	intron	0.0342269	0.0451129	MF
14:73143069	SLC26A7	T>C	rs134036830	-0.000269143	GO:0005216	intron	0.0332815	0.0451129	MF
28:40667607	GRID1	C>T	rs379692343	-0.000281297	GO:0005216	intron	0.020793	0.0451129	MF
3:33216575	KCNC4	A>G	rs43335865	-0.00028546	GO:0005216	synonymous	0.0177714	0.0451129	MF
7:64855030	GRIA1	A>G	rs43522404	-0.000288961	GO:0005216	intron	0.0154523	0.0451129	MF
22:59550995	SEC61A1	T>C	rs209890381	-0.000301958	GO:0005216	intron	0.00895981	0.0451129	MF
3:108833540	GRIK3	G>T	rs109404467	-0.00033692	GO:0005216	intron	0.00186822	0.0451129	MF
1:144372982	TRPM2	C>T	rs383437009	-0.000337055	GO:0005216	intron	0.00185911	0.0451129	MF
1:144373045	TRPM2	C>G	rs109520448	-0.000348572	GO:0005216	intron	0.00106636	0.0451129	MF
22:47402978	CACNA1D	G>T	rs109182961	-0.000349726	GO:0005216	intron	0.00100644	0.0451129	MF
14:73125582	SLC26A7	T>G	rs110620834	-0.000352537	GO:0005216	intron	0.000863309	0.0451129	MF
1:144373009	TRPM2	G>T	rs43280318	-0.000360827	GO:0005216	intron	0.000571988	0.0451129	MF
24:42397630	PIEZO2	T>G	rs210363456	-0.000365684	GO:0005216	intron	0.000444272	0.0451129	MF
8:24636188	SLC24A2	A>C	rs210242911	-0.000389327	GO:0005216	intron	0.000125087	0.0451129	MF
15:7342025	TRPC6	A>T	rs134533631	-0.00040815	GO:0005216	intron	4.27753e-05	0.0451129	MF
6:30936543	GRID2	T>C	rs380022297	-0.000409167	GO:0005216	intron	4.04131e-05	0.0451129	MF
9:47990256	GRIK2	C>A	rs718089922	-0.000423662	GO:0005216	intron	1.74461e-05	0.0451129	MF
14:73140647	SLC26A7	G>A	rs798652000	-0.000428743	GO:0005216	intron	1.296e-05	0.0451129	MF
14:73132810	SLC26A7	A>G	rs799592013	-0.000435002	GO:0005216	intron	8.64881e-06	0.0451129	MF
14:75984988	CNGB3	T>C	rs379439181	-0.000481963	GO:0005216	intron	3.49624e-07	0.0451129	MF
14:3664254	KCNK9	T>C	rs1115737981	-0.000502291	GO:0005216	intron	7.98219e-08	0.0451129	MF
16:72435657	KCNH1	T>A	rs717924914	-0.000522098	GO:0005216	intron	1.68488e-08	0.0451129	MF
6:50419595	PCDH7	C>T	novel	0.000722981	GO:0005509	intron	6.33233e-17	0.000630257	MF
23:15897694	GUCA1A	A>G	rs381798924	0.000454729	GO:0005509	intron	2.26918e-06	0.000630257	MF
10:56256705	UNC13C	C>G	rs459905565	0.000442577	GO:0005509	intron	5.25388e-06	0.000630257	MF
29:23656197		G>A	rs876309095	0.000368627	GO:0005509	intron	0.000379356	0.000630257	MF
18:34120539	CDH5	T>G	rs43643355	0.000354045	GO:0005509	upstream	0.00079745	0.000630257	MF
7:51932525		C>T	rs479938189	0.000352518	GO:0005509	synonymous	0.000860403	0.000630257	MF
20:51435830	CDH12	T>A	rs41947485	0.00034113	GO:0005509	intron	0.00153476	0.000630257	MF
3:17112010	S100A9	A>G	novel	0.000340042	GO:0005509	downstream	0.00161696	0.000630257	MF
23:3559544		T>C	rs384727602	0.000339271	GO:0005509	intron	0.00167835	0.000630257	MF
17:37007745	FSTL5	C>A	rs457828955	0.000332806	GO:0005509	intron	0.00225798	0.000630257	MF
5:8829438	SYT1	T>G	rs109876793	0.00032628	GO:0005509	intron	0.00302704	0.000630257	MF
6:40576155	KCNIP4	A>T	novel	0.000323173	GO:0005509	intron	0.00348974	0.000630257	MF
29:2615498	FAT3	C>A	novel	0.000314066	GO:0005509	intron	0.00527515	0.000630257	MF
7:5498476	UNC13A	A>G	rs136861992	0.000311552	GO:0005509	intron	0.00587298	0.000630257	MF
2:132654108	PLA2G5	A>C	rs109023804	0.000310805	GO:0005509	upstream	0.0060872	0.000630257	MF
16:67928520	PLA2G4A	A>G	rs876102742	0.000309982	GO:0005509	intron	0.00630583	0.000630257	MF
21:22134130	IQGAP1	G>A	rs472510181	0.000302331	GO:0005509	intron	0.00877919	0.000630257	MF
21:22134144	IQGAP1	C>T	rs461435162	0.000300185	GO:0005509	intron	0.00965722	0.000630257	MF
8:99985496	SVEP1	G>A	rs385264023	0.000299824	GO:0005509	intron	0.00980146	0.000630257	MF
4:117489727	SHH	A>G	rs135320970	0.000292939	GO:0005509	synonymous	0.0130509	0.000630257	MF
21:56663765	FBLN5	G>T	rs207576398	0.00028909	GO:0005509	upstream	0.0153462	0.000630257	MF
7:17517685		A>T	rs210202647	0.000287905	GO:0005509	intron	0.0160753	0.000630257	MF
11:87329120	HPCAL1	C>A	rs381339445	0.000285904	GO:0005509	intron	0.0174254	0.000630257	MF
23:32244730	SCGN	C>A	rs110918403	0.000282102	GO:0005509	upstream	0.0201399	0.000630257	MF
26:18403185	SLIT1	G>A	rs42087617	0.000281919	GO:0005509	intron	0.0202701	0.000630257	MF
7:51903905		G>C	rs136165703	0.000279593	GO:0005509	synonymous	0.0220352	0.000630257	MF
10:37350377	EHD4	C>A	rs133598976	0.000269646	GO:0005509	intron	0.0325491	0.000630257	MF
7:84138010	EDIL3	C>T	rs42304179	0.00026865	GO:0005509	intron	0.0337655	0.000630257	MF
29:50546356	CRACR2B	A>C	novel	0.000267077	GO:0005509	upstream	0.0358779	0.000630257	MF
13:2426042	PLCB4	G>C	rs134546064	0.000263615	GO:0005509	intron	0.0406201	0.000630257	MF
28:10033439	RYR2	C>G	rs382787421	-0.000258508	GO:0005509	intron	0.0492105	0.000630257	MF
1:128474142	CLSTN2	C>A	novel	-0.000263964	GO:0005509	intron	0.0402238	0.000630257	MF
25:13605279		G>C	rs383578741	-0.00026596	GO:0005509	upstream	0.0373452	0.000630257	MF
6:50418536	PCDH7	A>C	rs455142409	-0.000267587	GO:0005509	intron	0.0352992	0.000630257	MF
29:2523726	FAT3	A>G	rs110853522	-0.000268338	GO:0005509	intron	0.034283	0.000630257	MF
15:51095263	STIM1	C>T	novel	-0.000270969	GO:0005509	intron	0.0310714	0.000630257	MF
6:50425008	PCDH7	T>G	rs42473346	-0.000272365	GO:0005509	intron	0.0294113	0.000630257	MF
2:26920890	LRP2	T>C	rs798139549	-0.000279838	GO:0005509	intron	0.021949	0.000630257	MF
29:2590272	FAT3	C>T	rs384044520	-0.000281778	GO:0005509	intron	0.0204346	0.000630257	MF
16:67219338	HMCN1	G>A	rs208597146	-0.00028377	GO:0005509	intron	0.0189801	0.000630257	MF
11:87330359	HPCAL1	G>A	novel	-0.000285434	GO:0005509	5'UTR	0.0177806	0.000630257	MF
29:2535777	FAT3	A>G	rs379241649	-0.00028556	GO:0005509	intron	0.0177024	0.000630257	MF
7:48599025		A>T	rs382669416	-0.000290526	GO:0005509	intron	0.0145083	0.000630257	MF
24:58511139	CCBE1	T>C	rs135041730	-0.000291259	GO:0005509	intron	0.0140916	0.000630257	MF
13:2426191	PLCB4	C>T	rs136539143	-0.000297453	GO:0005509	intron	0.0109003	0.000630257	MF
7:101972251	PAM	A>C	rs3423257304	-0.000297974	GO:0005509	intron	0.0106653	0.000630257	MF
17:1620409	TLL1	G>A	rs137538479	-0.00030667	GO:0005509	intron	0.00732685	0.000630257	MF
12:5205584	PCDH17	T>C	novel	-0.000307961	GO:0005509	intron	0.00691992	0.000630257	MF
2:56232307		A>G	rs3423137251	-0.000308585	GO:0005509	intron	0.00673463	0.000630257	MF
23:32223119	SCGN	A>G	rs382481538	-0.000309006	GO:0005509	intron	0.00660586	0.000630257	MF
26:5291991	PCDH15	T>G	rs132916188	-0.000310121	GO:0005509	intron	0.00629224	0.000630257	MF
2:55728278		T>A	rs715086687	-0.000313834	GO:0005509	intron	0.00534503	0.000630257	MF
5:114099719	SCUBE1	A>T	rs134132877	-0.00032605	GO:0005509	intron	0.00306865	0.000630257	MF
2:130916746	HSPG2	A>G	rs461656601	-0.00032923	GO:0005509	intron	0.00264287	0.000630257	MF
25:21399232	CHP2	G>A	rs518178802	-0.000329252	GO:0005509	upstream	0.00264287	0.000630257	MF
19:27697030	ALOX15B	T>C	rs41907878	-0.00033089	GO:0005509	intron	0.00245726	0.000630257	MF
1:144372982	TRPM2	C>T	rs383437009	-0.000337055	GO:0005509	intron	0.00185911	0.000630257	MF
29:23740908		A>C	rs379440579	-0.000342154	GO:0005509	intron	0.00146256	0.000630257	MF
1:144373045	TRPM2	C>G	rs109520448	-0.000348572	GO:0005509	intron	0.00106636	0.000630257	MF
20:46737460	CDH9	T>C	rs43252150	-0.000353011	GO:0005509	intron	0.000842794	0.000630257	MF
12:86489515	F7	A>G	rs41673981	-0.000356813	GO:0005509	upstream	0.000700726	0.000630257	MF
1:144373009	TRPM2	G>T	rs43280318	-0.000360827	GO:0005509	intron	0.000571988	0.000630257	MF
7:51932204		C>T	rs137471993	-0.000363317	GO:0005509	synonymous	0.000504109	0.000630257	MF
21:22134248	IQGAP1	T>C	rs208453614	-0.000365596	GO:0005509	intron	0.000446291	0.000630257	MF
7:51923946		G>A	rs382228699	-0.000366143	GO:0005509	intron	0.000436301	0.000630257	MF
5:8829433	SYT1	T>A	rs209180170	-0.00038259	GO:0005509	intron	0.000183088	0.000630257	MF
21:22134126	IQGAP1	G>A	rs444745912	-0.000388229	GO:0005509	intron	0.000133179	0.000630257	MF
23:27195471	NOTCH4	A>G	rs136174839	-0.000485973	GO:0005509	missense	2.70424e-07	0.000630257	MF
7:51917983		G>A	rs384064486	-0.000494439	GO:0005509	upstream	1.46835e-07	0.000630257	MF
13:67039163	TGM2	T>C	rs450609843	-0.000619798	GO:0005509	upstream	3.20633e-12	0.000630257	MF
X:54763078		C>T	novel	0.000537908	GO:0005524	intron	4.85928e-09	0.00474466	MF
21:5585483	LRRK1	T>A	rs458986516	0.000480595	GO:0005524	intron	3.81787e-07	0.00474466	MF
4:114360799	PRKAG2	C>G	rs43417066	0.000479314	GO:0005524	intron	4.16563e-07	0.00474466	MF
12:69571593		C>G	rs211388907	0.000474722	GO:0005524	intron	5.954e-07	0.00474466	MF
27:42425738	UBE2E2	T>C	rs136094884	0.000436257	GO:0005524	intron	7.97172e-06	0.00474466	MF
13:10386739	KIF16B	G>A	rs380267939	0.000415703	GO:0005524	intron	2.75542e-05	0.00474466	MF
12:86349822	ATP11A	C>T	rs384061393	0.000400429	GO:0005524	intron	6.69524e-05	0.00474466	MF
13:42738626	ENTPD6	A>G	rs136927217	0.000389846	GO:0005524	upstream	0.000121305	0.00474466	MF
12:70095261		G>A	novel	0.000382411	GO:0005524	intron	0.000183668	0.00474466	MF
6:100932752	MAPK10	A>G	rs137767215	0.000380837	GO:0005524	intron	0.000200124	0.00474466	MF
4:8014123	CDK14	G>T	rs42428004	0.000373249	GO:0005524	intron	0.000297005	0.00474466	MF
13:33359945	KIF5B	A>C	novel	0.000366598	GO:0005524	intron	0.00042517	0.00474466	MF
12:69545165		A>G	rs41666209	0.000361618	GO:0005524	intron	0.00054724	0.00474466	MF
18:16675737	LONP2	T>C	rs133767021	0.000361241	GO:0005524	intron	0.000557919	0.00474466	MF
10:58068407	MYO5C	A>G	rs472210977	0.000359028	GO:0005524	intron	0.000623574	0.00474466	MF
6:70230455	KIT	G>T	rs1116648111	0.0003587	GO:0005524	intron	0.000634698	0.00474466	MF
12:70457897		C>A	rs435348566	0.000356346	GO:0005524	intron	0.000714749	0.00474466	MF
3:81432372	ROR1	G>A	rs43349845	0.000355568	GO:0005524	intron	0.000741099	0.00474466	MF
12:72009628		A>C	rs380726848	0.000355298	GO:0005524	intron	0.000751957	0.00474466	MF
2:91021009	BMPR2	T>C	rs1117656306	0.000348092	GO:0005524	downstream	0.00108626	0.00474466	MF
X:90818708	SMC1A	A>G	rs133494965	0.000334024	GO:0005524	downstream	0.00212662	0.00474466	MF
12:72761713		C>T	novel	0.000331768	GO:0005524	intron	0.00235578	0.00474466	MF
21:42333656	NUBPL	C>T	rs134820295	0.000328584	GO:0005524	intron	0.00270858	0.00474466	MF
19:61430451	ABCA6	A>C	rs383800730	0.000326675	GO:0005524	intron	0.00297247	0.00474466	MF
12:70096682		C>G	rs1114279026	0.000325824	GO:0005524	intron	0.00308896	0.00474466	MF
13:45153909	PFKP	C>G	rs136964774	0.000325667	GO:0005524	intron	0.00310856	0.00474466	MF
4:77110467	CAMK2B	A>G	rs136194420	0.000324804	GO:0005524	intron	0.00323906	0.00474466	MF
14:26374799	CHD7	C>G	rs41726492	0.000307105	GO:0005524	intron	0.00714639	0.00474466	MF
2:15697484	UBE2E3	A>C	rs42531590	0.000305887	GO:0005524	intron	0.00756929	0.00474466	MF
20:59325157	DNAH5	G>C	rs381084086	0.000303815	GO:0005524	intron	0.00823737	0.00474466	MF
12:77105847	PCCA	G>C	rs380784819	0.0003024	GO:0005524	intron	0.00875928	0.00474466	MF
29:48304755	NADSYN1	C>A	rs380435867	0.000300627	GO:0005524	upstream	0.00948263	0.00474466	MF
29:18615204	PAK1	C>T	rs42864979	0.000294989	GO:0005524	intron	0.0120047	0.00474466	MF
21:19217575	NTRK3	G>A	rs132939313	0.000289879	GO:0005524	intron	0.0148698	0.00474466	MF
17:65571299	MYO18B	A>G	rs41849745	0.000287695	GO:0005524	intron	0.0162296	0.00474466	MF
6:100932763	MAPK10	T>C	rs135614194	0.000286619	GO:0005524	intron	0.0169633	0.00474466	MF
4:50804759	CFTR	A>G	rs137028031	0.000285914	GO:0005524	intron	0.0174239	0.00474466	MF
12:70105083		A>G	novel	0.00028532	GO:0005524	intron	0.017794	0.00474466	MF
20:59404398	DNAH5	C>T	rs383293021	0.000284579	GO:0005524	intron	0.0183117	0.00474466	MF
19:35597726		G>T	rs132820572	0.000282761	GO:0005524	intron	0.019678	0.00474466	MF
10:51099155	MYO1E	G>T	rs43629202	0.000282644	GO:0005524	intron	0.0197551	0.00474466	MF
8:78360321	NTRK2	C>T	rs43573717	0.000281629	GO:0005524	3'UTR	0.0204781	0.00474466	MF
10:12129236	CLPX	C>T	rs3423644458	0.000277925	GO:0005524	intron	0.0235756	0.00474466	MF
10:80228315	RAD51B	A>G	rs43641002	0.000277199	GO:0005524	intron	0.0243079	0.00474466	MF
2:61849855	ZRANB3	T>C	rs525519440	0.000275228	GO:0005524	intron	0.0262445	0.00474466	MF
1:147228504	RUNX1	C>A	rs137823261	0.000273768	GO:0005524	intron	0.027838	0.00474466	MF
25:21885409	PRKCB	C>T	rs521914545	0.000273751	GO:0005524	downstream	0.027838	0.00474466	MF
12:72694375		A>G	novel	0.000273395	GO:0005524	intron	0.0282495	0.00474466	MF
12:72719911		T>G	novel	0.000272564	GO:0005524	intron	0.0291463	0.00474466	MF
12:70105459		G>C	novel	0.000272417	GO:0005524	intron	0.0292499	0.00474466	MF
21:68137059	MARK3	C>T	rs41581362	0.000272052	GO:0005524	intron	0.0296953	0.00474466	MF
18:56493452	MYH14	T>A	rs41892053	0.000271051	GO:0005524	downstream	0.0308664	0.00474466	MF
10:37350377	EHD4	C>A	rs133598976	0.000269646	GO:0005524	intron	0.0325491	0.00474466	MF
12:72083775		A>G	novel	0.000269296	GO:0005524	intron	0.0329459	0.00474466	MF
7:81328695	ACOT12	T>C	rs133313059	0.000267329	GO:0005524	intron	0.0355143	0.00474466	MF
12:69666242		A>G	rs41668615	0.000261439	GO:0005524	upstream	0.0441797	0.00474466	MF
12:70007089		A>G	rs209225750	0.000261283	GO:0005524	intron	0.0444348	0.00474466	MF
18:1764529		A>G	rs132956473	0.000261181	GO:0005524	intron	0.044568	0.00474466	MF
21:19217596	NTRK3	C>T	rs133180692	0.000260043	GO:0005524	intron	0.046452	0.00474466	MF
12:70062014		C>A	rs137581405	0.000260018	GO:0005524	intron	0.046492	0.00474466	MF
12:72766942		C>T	novel	0.000259951	GO:0005524	intron	0.046544	0.00474466	MF
12:70082503		C>T	novel	-0.000259088	GO:0005524	intron	0.0481841	0.00474466	MF
9:56958171	EPHA7	C>A	rs469066832	-0.000259318	GO:0005524	intron	0.0477245	0.00474466	MF
1:69110835		G>T	rs210931943	-0.000260318	GO:0005524	intron	0.046103	0.00474466	MF
12:72762396		A>T	novel	-0.000261487	GO:0005524	intron	0.0442509	0.00474466	MF
27:42421134	UBE2E2	C>A	rs800346380	-0.000263376	GO:0005524	intron	0.0410986	0.00474466	MF
3:6712593	DDR2	T>G	rs110314939	-0.000263763	GO:0005524	intron	0.040546	0.00474466	MF
X:54700577		C>T	rs876347664	-0.000263847	GO:0005524	intron	0.0404229	0.00474466	MF
14:65476207	STK3	A>G	rs449448142	-0.00026499	GO:0005524	intron	0.0387666	0.00474466	MF
12:70594863		C>A	novel	-0.000265427	GO:0005524	intron	0.038165	0.00474466	MF
12:70624384		A>G	rs3423359962	-0.000266507	GO:0005524	intron	0.0366721	0.00474466	MF
27:42421062	UBE2E2	C>T	rs473968599	-0.000269659	GO:0005524	intron	0.0326498	0.00474466	MF
13:11851777	CAMK1D	T>C	rs471763760	-0.000269775	GO:0005524	intron	0.0325096	0.00474466	MF
9:15543891	MYO6	C>T	novel	-0.000271816	GO:0005524	intron	0.0300871	0.00474466	MF
5:7540275	NAV3	G>A	rs133525192	-0.00027352	GO:0005524	intron	0.0282272	0.00474466	MF
4:32474268		A>G	rs43381176	-0.000273845	GO:0005524	intron	0.027838	0.00474466	MF
13:11814864	CAMK1D	C>T	rs383220339	-0.00027456	GO:0005524	intron	0.0270894	0.00474466	MF
5:91762514	PIK3C2G	C>A	rs136437860	-0.000275825	GO:0005524	intron	0.0257645	0.00474466	MF
12:72717820		G>C	rs134751596	-0.000277084	GO:0005524	intron	0.0244917	0.00474466	MF
17:45199268	ULK1	T>C	rs109374684	-0.000279522	GO:0005524	intron	0.0221788	0.00474466	MF
12:72718530		T>C	rs137026414	-0.000280831	GO:0005524	intron	0.0211527	0.00474466	MF
12:70082065		T>A	novel	-0.000281635	GO:0005524	intron	0.0205215	0.00474466	MF
10:73479580	PRKCH	G>A	rs136149876	-0.000284772	GO:0005524	intron	0.0182381	0.00474466	MF
10:86280754	MLH3	C>A	rs43640470	-0.000284851	GO:0005524	intron	0.0181951	0.00474466	MF
8:80791203	DAPK1	A>C	rs3423041133	-0.000285035	GO:0005524	intron	0.0180702	0.00474466	MF
22:42926072	PXK	C>A	rs110245736	-0.000288123	GO:0005524	intron	0.0159967	0.00474466	MF
12:72770522		A>G	novel	-0.000288566	GO:0005524	intron	0.0157023	0.00474466	MF
1:69078889		T>C	rs207603553	-0.000289661	GO:0005524	intron	0.0150756	0.00474466	MF
12:72728271		C>T	novel	-0.000292142	GO:0005524	intron	0.0135726	0.00474466	MF
12:77163619	PCCA	A>G	rs136091029	-0.000294432	GO:0005524	intron	0.0123452	0.00474466	MF
1:37284868	EPHA3	C>T	rs378495686	-0.000295223	GO:0005524	intron	0.0119299	0.00474466	MF
9:49233017	ASCC3	C>T	rs384271803	-0.000296727	GO:0005524	intron	0.011217	0.00474466	MF
15:44023026	STK33	G>T	novel	-0.000297016	GO:0005524	intron	0.0111054	0.00474466	MF
2:26158934	MYO3B	T>G	rs435620648	-0.000297864	GO:0005524	intron	0.0107166	0.00474466	MF
1:147144846	RUNX1	G>C	rs110510566	-0.000300082	GO:0005524	intron	0.00973649	0.00474466	MF
3:49057253	ABCD3	T>G	rs210382226	-0.000301991	GO:0005524	intron	0.00894862	0.00474466	MF
3:60026198	PRKACB	G>C	rs210313707	-0.00030254	GO:0005524	5'UTR	0.00874088	0.00474466	MF
12:70079388		G>A	novel	-0.000302987	GO:0005524	intron	0.00856834	0.00474466	MF
3:81275241	UBE2U	A>T	rs43344748	-0.000303372	GO:0005524	intron	0.00842069	0.00474466	MF
6:13116095	ALPK1	G>A	novel	-0.00030498	GO:0005524	intron	0.00788821	0.00474466	MF
10:51061886	MYO1E	G>A	rs43631140	-0.000305288	GO:0005524	intron	0.00779638	0.00474466	MF
21:68488341	TDRD9	C>T	rs109432788	-0.000305338	GO:0005524	intron	0.00777901	0.00474466	MF
4:103051017	HIPK2	T>C	rs207871977	-0.00030785	GO:0005524	intron	0.00695465	0.00474466	MF
11:9745086	HK2	G>A	rs135988588	-0.000315577	GO:0005524	intron	0.00495488	0.00474466	MF
4:107721635	TPK1	T>C	rs108942385	-0.000316424	GO:0005524	intron	0.00477185	0.00474466	MF
14:2853967	PTK2	A>G	rs109292749	-0.000318402	GO:0005524	intron	0.00436323	0.00474466	MF
12:72779738		C>G	novel	-0.000318893	GO:0005524	intron	0.00426462	0.00474466	MF
12:70101144		C>G	novel	-0.000324869	GO:0005524	intron	0.00324131	0.00474466	MF
12:72720542		C>T	rs135914600	-0.000325951	GO:0005524	synonymous	0.00308435	0.00474466	MF
13:42738642	ENTPD6	T>G	rs136640310	-0.000326837	GO:0005524	upstream	0.00296229	0.00474466	MF
12:72716444		C>T	rs134752799	-0.000328712	GO:0005524	intron	0.00270437	0.00474466	MF
12:72784654		T>G	novel	-0.00033096	GO:0005524	intron	0.00245443	0.00474466	MF
2:126613119	RPS6KA1	T>C	rs110577810	-0.000333153	GO:0005524	upstream	0.00222721	0.00474466	MF
4:101358310	DGKI	A>G	rs133335646	-0.000334176	GO:0005524	intron	0.00212199	0.00474466	MF
12:70105056		T>C	novel	-0.000337209	GO:0005524	intron	0.00184962	0.00474466	MF
12:72778623		C>A	novel	-0.000344343	GO:0005524	intron	0.00131639	0.00474466	MF
10:31026337	DPH6	A>G	rs43769817	-0.000344881	GO:0005524	upstream	0.00128755	0.00474466	MF
10:58068278	MYO5C	A>T	rs799908099	-0.000350371	GO:0005524	intron	0.000969233	0.00474466	MF
13:10328330	KIF16B	G>C	rs378323300	-0.000352188	GO:0005524	intron	0.000877257	0.00474466	MF
13:10328549	KIF16B	T>C	rs442721266	-0.000359923	GO:0005524	intron	0.000600724	0.00474466	MF
21:67671673	CDC42BPB	A>G	rs136311566	-0.000362365	GO:0005524	intron	0.000529912	0.00474466	MF
15:56545317	MYO7A	T>A	rs41775781	-0.00036518	GO:0005524	upstream	0.00045685	0.00474466	MF
12:70348325		T>G	rs464850886	-0.000365981	GO:0005524	intron	0.000438933	0.00474466	MF
12:72731150		T>G	rs3423356246	-0.000376118	GO:0005524	intron	0.000256906	0.00474466	MF
19:62975219	PRKCA	C>T	rs134742300	-0.000377148	GO:0005524	downstream	0.000244107	0.00474466	MF
2:61441437	DARS1	C>T	rs135617707	-0.000377598	GO:0005524	intron	0.000238182	0.00474466	MF
12:70079497		A>G	novel	-0.000381775	GO:0005524	intron	0.000190933	0.00474466	MF
12:70369138		T>C	rs383016507	-0.000404984	GO:0005524	intron	5.1849e-05	0.00474466	MF
12:70100311		A>G	rs380240801	-0.000408974	GO:0005524	intron	4.07293e-05	0.00474466	MF
6:13116100	ALPK1	T>G	novel	-0.000409292	GO:0005524	intron	4.01363e-05	0.00474466	MF
21:5557568	LRRK1	G>A	rs462221987	-0.000414791	GO:0005524	intron	2.88593e-05	0.00474466	MF
16:77170796	NEK7	G>T	novel	-0.000440827	GO:0005524	intron	5.94019e-06	0.00474466	MF
12:70096692		T>C	rs1117958760	-0.000443703	GO:0005524	intron	4.89587e-06	0.00474466	MF
12:72017135		A>G	rs385615783	-0.000456029	GO:0005524	intron	2.10676e-06	0.00474466	MF
12:70369172		T>C	rs378044017	-0.000502944	GO:0005524	intron	7.64105e-08	0.00474466	MF
2:61490969	MCM6	C>A	rs207581502	-0.000574662	GO:0005524	intron	2.07537e-10	0.00474466	MF
11:104869032	WDR5	A>G	novel	0.000324334	GO:0008276	intron	0.0033101	0.0488961	MF
1:157546113		C>T	rs134249775	0.000320449	GO:0008276	missense	0.00396087	0.0488961	MF
7:15335726	CARM1	C>T	rs110056568	0.000314372	GO:0008276	intron	0.0052167	0.0488961	MF
20:63022545	ATPSCKMT	C>T	novel	0.000266333	GO:0008276	intron	0.0367716	0.0488961	MF
16:31496493	SMYD3	C>T	rs42383279	0.000265036	GO:0008276	intron	0.0385927	0.0488961	MF
X:86782965	SUV39H1	G>T	rs433849931	0.000262437	GO:0008276	intron	0.04244	0.0488961	MF
25:22713350	LCMT1	G>T	rs208821134	-0.000283473	GO:0008276	intron	0.0191816	0.0488961	MF
12:19055958	SETDB2	A>C	rs110509425	-0.000294939	GO:0008276	downstream	0.0120759	0.0488961	MF
14:21011228	PCMTD1	G>A	novel	-0.000301134	GO:0008276	downstream	0.00930047	0.0488961	MF
3:15128519	ASH1L	T>A	rs110296195	-0.000305452	GO:0008276	intron	0.00775326	0.0488961	MF
7:15349412	CARM1	G>A	rs385783368	-0.00031785	GO:0008276	intron	0.00446515	0.0488961	MF
7:38759161	NSD1	G>C	rs211622202	-0.00032794	GO:0008276	intron	0.00281116	0.0488961	MF
10:56256705	UNC13C	C>G	rs459905565	0.000442577	GO:0017075	intron	5.25388e-06	0.0478572	MF
5:8829438	SYT1	T>G	rs109876793	0.00032628	GO:0017075	intron	0.00302704	0.0478572	MF
6:117489249	CPLX1	G>A	rs383863460	0.000318929	GO:0017075	upstream	0.00424358	0.0478572	MF
7:5498476	UNC13A	A>G	rs136861992	0.000311552	GO:0017075	intron	0.00587298	0.0478572	MF
14:54703844	SYBU	C>G	rs381904415	0.000296259	GO:0017075	upstream	0.0113974	0.0478572	MF
8:80791203	DAPK1	A>C	rs3423041133	-0.000285035	GO:0017075	intron	0.0180702	0.0478572	MF
5:8829433	SYT1	T>A	rs209180170	-0.00038259	GO:0017075	intron	0.000183088	0.0478572	MF
16:3729772	RAB7B	T>G	rs720429869	0.000566914	GO:0017076	3'UTR	3.95372e-10	0.00559879	MF
X:54763078		C>T	novel	0.000537908	GO:0017076	intron	4.85928e-09	0.00559879	MF
21:5585483	LRRK1	T>A	rs458986516	0.000480595	GO:0017076	intron	3.81787e-07	0.00559879	MF
4:114360799	PRKAG2	C>G	rs43417066	0.000479314	GO:0017076	intron	4.16563e-07	0.00559879	MF
12:69571593		C>G	rs211388907	0.000474722	GO:0017076	intron	5.954e-07	0.00559879	MF
7:95035964	RHOBTB3	C>A	rs378216602	0.000448518	GO:0017076	synonymous	3.51262e-06	0.00559879	MF
8:70302703		A>G	novel	0.000439962	GO:0017076	intron	6.22696e-06	0.00559879	MF
27:42425738	UBE2E2	T>C	rs136094884	0.000436257	GO:0017076	intron	7.97172e-06	0.00559879	MF
13:10386739	KIF16B	G>A	rs380267939	0.000415703	GO:0017076	intron	2.75542e-05	0.00559879	MF
15:16800673	GUCY1A2	C>T	rs379104171	0.000412659	GO:0017076	intron	3.24766e-05	0.00559879	MF
12:86349822	ATP11A	C>T	rs384061393	0.000400429	GO:0017076	intron	6.69524e-05	0.00559879	MF
13:42738626	ENTPD6	A>G	rs136927217	0.000389846	GO:0017076	upstream	0.000121305	0.00559879	MF
12:70095261		G>A	novel	0.000382411	GO:0017076	intron	0.000183668	0.00559879	MF
6:100932752	MAPK10	A>G	rs137767215	0.000380837	GO:0017076	intron	0.000200124	0.00559879	MF
4:8014123	CDK14	G>T	rs42428004	0.000373249	GO:0017076	intron	0.000297005	0.00559879	MF
21:45310620	SRP54	C>T	rs478191338	0.000372099	GO:0017076	intron	0.00031394	0.00559879	MF
13:33359945	KIF5B	A>C	novel	0.000366598	GO:0017076	intron	0.00042517	0.00559879	MF
12:69545165		A>G	rs41666209	0.000361618	GO:0017076	intron	0.00054724	0.00559879	MF
18:16675737	LONP2	T>C	rs133767021	0.000361241	GO:0017076	intron	0.000557919	0.00559879	MF
10:58068407	MYO5C	A>G	rs472210977	0.000359028	GO:0017076	intron	0.000623574	0.00559879	MF
6:70230455	KIT	G>T	rs1116648111	0.0003587	GO:0017076	intron	0.000634698	0.00559879	MF
12:70457897		C>A	rs435348566	0.000356346	GO:0017076	intron	0.000714749	0.00559879	MF
3:81432372	ROR1	G>A	rs43349845	0.000355568	GO:0017076	intron	0.000741099	0.00559879	MF
12:72009628		A>C	rs380726848	0.000355298	GO:0017076	intron	0.000751957	0.00559879	MF
2:91021009	BMPR2	T>C	rs1117656306	0.000348092	GO:0017076	downstream	0.00108626	0.00559879	MF
9:60762403	RRAGD	A>T	rs449803729	0.000337221	GO:0017076	upstream	0.00184139	0.00559879	MF
X:90818708	SMC1A	A>G	rs133494965	0.000334024	GO:0017076	downstream	0.00212662	0.00559879	MF
12:72761713		C>T	novel	0.000331768	GO:0017076	intron	0.00235578	0.00559879	MF
21:42333656	NUBPL	C>T	rs134820295	0.000328584	GO:0017076	intron	0.00270858	0.00559879	MF
19:61430451	ABCA6	A>C	rs383800730	0.000326675	GO:0017076	intron	0.00297247	0.00559879	MF
12:70096682		C>G	rs1114279026	0.000325824	GO:0017076	intron	0.00308896	0.00559879	MF
13:45153909	PFKP	C>G	rs136964774	0.000325667	GO:0017076	intron	0.00310856	0.00559879	MF
4:77110467	CAMK2B	A>G	rs136194420	0.000324804	GO:0017076	intron	0.00323906	0.00559879	MF
8:70302706		C>T	novel	0.000313271	GO:0017076	intron	0.00545638	0.00559879	MF
14:26374799	CHD7	C>G	rs41726492	0.000307105	GO:0017076	intron	0.00714639	0.00559879	MF
2:15697484	UBE2E3	A>C	rs42531590	0.000305887	GO:0017076	intron	0.00756929	0.00559879	MF
20:59325157	DNAH5	G>C	rs381084086	0.000303815	GO:0017076	intron	0.00823737	0.00559879	MF
12:77105847	PCCA	G>C	rs380784819	0.0003024	GO:0017076	intron	0.00875928	0.00559879	MF
29:48304755	NADSYN1	C>A	rs380435867	0.000300627	GO:0017076	upstream	0.00948263	0.00559879	MF
29:18615204	PAK1	C>T	rs42864979	0.000294989	GO:0017076	intron	0.0120047	0.00559879	MF
9:100727233	PDE10A	T>G	rs384124623	0.000291885	GO:0017076	intron	0.0136868	0.00559879	MF
21:19217575	NTRK3	G>A	rs132939313	0.000289879	GO:0017076	intron	0.0148698	0.00559879	MF
17:65571299	MYO18B	A>G	rs41849745	0.000287695	GO:0017076	intron	0.0162296	0.00559879	MF
6:100932763	MAPK10	T>C	rs135614194	0.000286619	GO:0017076	intron	0.0169633	0.00559879	MF
4:50804759	CFTR	A>G	rs137028031	0.000285914	GO:0017076	intron	0.0174239	0.00559879	MF
12:70105083		A>G	novel	0.00028532	GO:0017076	intron	0.017794	0.00559879	MF
20:59404398	DNAH5	C>T	rs383293021	0.000284579	GO:0017076	intron	0.0183117	0.00559879	MF
19:35597726		G>T	rs132820572	0.000282761	GO:0017076	intron	0.019678	0.00559879	MF
10:51099155	MYO1E	G>T	rs43629202	0.000282644	GO:0017076	intron	0.0197551	0.00559879	MF
8:78360321	NTRK2	C>T	rs43573717	0.000281629	GO:0017076	3'UTR	0.0204781	0.00559879	MF
10:12129236	CLPX	C>T	rs3423644458	0.000277925	GO:0017076	intron	0.0235756	0.00559879	MF
10:80228315	RAD51B	A>G	rs43641002	0.000277199	GO:0017076	intron	0.0243079	0.00559879	MF
2:61849855	ZRANB3	T>C	rs525519440	0.000275228	GO:0017076	intron	0.0262445	0.00559879	MF
1:147228504	RUNX1	C>A	rs137823261	0.000273768	GO:0017076	intron	0.027838	0.00559879	MF
25:21885409	PRKCB	C>T	rs521914545	0.000273751	GO:0017076	downstream	0.027838	0.00559879	MF
12:72694375		A>G	novel	0.000273395	GO:0017076	intron	0.0282495	0.00559879	MF
12:72719911		T>G	novel	0.000272564	GO:0017076	intron	0.0291463	0.00559879	MF
12:70105459		G>C	novel	0.000272417	GO:0017076	intron	0.0292499	0.00559879	MF
21:68137059	MARK3	C>T	rs41581362	0.000272052	GO:0017076	intron	0.0296953	0.00559879	MF
18:56493452	MYH14	T>A	rs41892053	0.000271051	GO:0017076	downstream	0.0308664	0.00559879	MF
10:37350377	EHD4	C>A	rs133598976	0.000269646	GO:0017076	intron	0.0325491	0.00559879	MF
12:72083775		A>G	novel	0.000269296	GO:0017076	intron	0.0329459	0.00559879	MF
7:14976527	PDE4A	T>G	rs210406160	0.000268014	GO:0017076	intron	0.0346174	0.00559879	MF
7:81328695	ACOT12	T>C	rs133313059	0.000267329	GO:0017076	intron	0.0355143	0.00559879	MF
15:16752679	GUCY1A2	C>T	rs456408142	0.000267177	GO:0017076	intron	0.0357302	0.00559879	MF
15:16809319	GUCY1A2	T>C	novel	0.000266647	GO:0017076	intron	0.0364042	0.00559879	MF
15:16793183	GUCY1A2	C>T	rs379336786	0.000266618	GO:0017076	intron	0.0364303	0.00559879	MF
7:95036725	RHOBTB3	A>C	rs379535286	0.000262309	GO:0017076	missense	0.042591	0.00559879	MF
12:69666242		A>G	rs41668615	0.000261439	GO:0017076	upstream	0.0441797	0.00559879	MF
12:70007089		A>G	rs209225750	0.000261283	GO:0017076	intron	0.0444348	0.00559879	MF
18:1764529		A>G	rs132956473	0.000261181	GO:0017076	intron	0.044568	0.00559879	MF
21:19217596	NTRK3	C>T	rs133180692	0.000260043	GO:0017076	intron	0.046452	0.00559879	MF
12:70062014		C>A	rs137581405	0.000260018	GO:0017076	intron	0.046492	0.00559879	MF
12:72766942		C>T	novel	0.000259951	GO:0017076	intron	0.046544	0.00559879	MF
12:70082503		C>T	novel	-0.000259088	GO:0017076	intron	0.0481841	0.00559879	MF
9:56958171	EPHA7	C>A	rs469066832	-0.000259318	GO:0017076	intron	0.0477245	0.00559879	MF
19:54565980	SEPTIN9	C>A	rs135877952	-0.000259806	GO:0017076	intron	0.0469046	0.00559879	MF
1:69110835		G>T	rs210931943	-0.000260318	GO:0017076	intron	0.046103	0.00559879	MF
12:72762396		A>T	novel	-0.000261487	GO:0017076	intron	0.0442509	0.00559879	MF
27:42421134	UBE2E2	C>A	rs800346380	-0.000263376	GO:0017076	intron	0.0410986	0.00559879	MF
3:6712593	DDR2	T>G	rs110314939	-0.000263763	GO:0017076	intron	0.040546	0.00559879	MF
X:54700577		C>T	rs876347664	-0.000263847	GO:0017076	intron	0.0404229	0.00559879	MF
14:65476207	STK3	A>G	rs449448142	-0.00026499	GO:0017076	intron	0.0387666	0.00559879	MF
12:70594863		C>A	novel	-0.000265427	GO:0017076	intron	0.038165	0.00559879	MF
12:70624384		A>G	rs3423359962	-0.000266507	GO:0017076	intron	0.0366721	0.00559879	MF
27:42421062	UBE2E2	C>T	rs473968599	-0.000269659	GO:0017076	intron	0.0326498	0.00559879	MF
13:11851777	CAMK1D	T>C	rs471763760	-0.000269775	GO:0017076	intron	0.0325096	0.00559879	MF
4:74554400	GTPBP10	A>T	novel	-0.000269779	GO:0017076	intron	0.0325096	0.00559879	MF
9:15543891	MYO6	C>T	novel	-0.000271816	GO:0017076	intron	0.0300871	0.00559879	MF
5:7540275	NAV3	G>A	rs133525192	-0.00027352	GO:0017076	intron	0.0282272	0.00559879	MF
4:32474268		A>G	rs43381176	-0.000273845	GO:0017076	intron	0.027838	0.00559879	MF
13:11814864	CAMK1D	C>T	rs383220339	-0.00027456	GO:0017076	intron	0.0270894	0.00559879	MF
5:91762514	PIK3C2G	C>A	rs136437860	-0.000275825	GO:0017076	intron	0.0257645	0.00559879	MF
12:72717820		G>C	rs134751596	-0.000277084	GO:0017076	intron	0.0244917	0.00559879	MF
17:45199268	ULK1	T>C	rs109374684	-0.000279522	GO:0017076	intron	0.0221788	0.00559879	MF
12:72718530		T>C	rs137026414	-0.000280831	GO:0017076	intron	0.0211527	0.00559879	MF
12:70082065		T>A	novel	-0.000281635	GO:0017076	intron	0.0205215	0.00559879	MF
8:70302660		C>T	novel	-0.000282069	GO:0017076	intron	0.0202322	0.00559879	MF
10:73479580	PRKCH	G>A	rs136149876	-0.000284772	GO:0017076	intron	0.0182381	0.00559879	MF
10:86280754	MLH3	C>A	rs43640470	-0.000284851	GO:0017076	intron	0.0181951	0.00559879	MF
8:80791203	DAPK1	A>C	rs3423041133	-0.000285035	GO:0017076	intron	0.0180702	0.00559879	MF
22:42926072	PXK	C>A	rs110245736	-0.000288123	GO:0017076	intron	0.0159967	0.00559879	MF
12:72770522		A>G	novel	-0.000288566	GO:0017076	intron	0.0157023	0.00559879	MF
1:69078889		T>C	rs207603553	-0.000289661	GO:0017076	intron	0.0150756	0.00559879	MF
12:72728271		C>T	novel	-0.000292142	GO:0017076	intron	0.0135726	0.00559879	MF
12:77163619	PCCA	A>G	rs136091029	-0.000294432	GO:0017076	intron	0.0123452	0.00559879	MF
1:37284868	EPHA3	C>T	rs378495686	-0.000295223	GO:0017076	intron	0.0119299	0.00559879	MF
9:49233017	ASCC3	C>T	rs384271803	-0.000296727	GO:0017076	intron	0.011217	0.00559879	MF
15:44023026	STK33	G>T	novel	-0.000297016	GO:0017076	intron	0.0111054	0.00559879	MF
2:26158934	MYO3B	T>G	rs435620648	-0.000297864	GO:0017076	intron	0.0107166	0.00559879	MF
1:147144846	RUNX1	G>C	rs110510566	-0.000300082	GO:0017076	intron	0.00973649	0.00559879	MF
3:49057253	ABCD3	T>G	rs210382226	-0.000301991	GO:0017076	intron	0.00894862	0.00559879	MF
3:60026198	PRKACB	G>C	rs210313707	-0.00030254	GO:0017076	5'UTR	0.00874088	0.00559879	MF
12:70079388		G>A	novel	-0.000302987	GO:0017076	intron	0.00856834	0.00559879	MF
3:81275241	UBE2U	A>T	rs43344748	-0.000303372	GO:0017076	intron	0.00842069	0.00559879	MF
6:13116095	ALPK1	G>A	novel	-0.00030498	GO:0017076	intron	0.00788821	0.00559879	MF
10:51061886	MYO1E	G>A	rs43631140	-0.000305288	GO:0017076	intron	0.00779638	0.00559879	MF
21:68488341	TDRD9	C>T	rs109432788	-0.000305338	GO:0017076	intron	0.00777901	0.00559879	MF
3:79221006	PDE4B	G>A	novel	-0.000305671	GO:0017076	intron	0.00766789	0.00559879	MF
4:103051017	HIPK2	T>C	rs207871977	-0.00030785	GO:0017076	intron	0.00695465	0.00559879	MF
22:51144691	PRKAR2A	A>C	rs384486967	-0.00030813	GO:0017076	intron	0.00686716	0.00559879	MF
22:43606933	ARF4	C>T	novel	-0.00030833	GO:0017076	intron	0.00681502	0.00559879	MF
29:12650225	RAB30	A>G	rs42455154	-0.00031028	GO:0017076	intron	0.0062586	0.00559879	MF
11:9745086	HK2	G>A	rs135988588	-0.000315577	GO:0017076	intron	0.00495488	0.00559879	MF
4:107721635	TPK1	T>C	rs108942385	-0.000316424	GO:0017076	intron	0.00477185	0.00559879	MF
14:2853967	PTK2	A>G	rs109292749	-0.000318402	GO:0017076	intron	0.00436323	0.00559879	MF
12:72779738		C>G	novel	-0.000318893	GO:0017076	intron	0.00426462	0.00559879	MF
12:70101144		C>G	novel	-0.000324869	GO:0017076	intron	0.00324131	0.00559879	MF
12:72720542		C>T	rs135914600	-0.000325951	GO:0017076	synonymous	0.00308435	0.00559879	MF
13:42738642	ENTPD6	T>G	rs136640310	-0.000326837	GO:0017076	upstream	0.00296229	0.00559879	MF
12:72716444		C>T	rs134752799	-0.000328712	GO:0017076	intron	0.00270437	0.00559879	MF
12:72784654		T>G	novel	-0.00033096	GO:0017076	intron	0.00245443	0.00559879	MF
1:87721830	MFN1	A>T	rs42946755	-0.000332756	GO:0017076	intron	0.00227492	0.00559879	MF
2:126613119	RPS6KA1	T>C	rs110577810	-0.000333153	GO:0017076	upstream	0.00222721	0.00559879	MF
4:101358310	DGKI	A>G	rs133335646	-0.000334176	GO:0017076	intron	0.00212199	0.00559879	MF
12:70105056		T>C	novel	-0.000337209	GO:0017076	intron	0.00184962	0.00559879	MF
12:72778623		C>A	novel	-0.000344343	GO:0017076	intron	0.00131639	0.00559879	MF
10:31026337	DPH6	A>G	rs43769817	-0.000344881	GO:0017076	upstream	0.00128755	0.00559879	MF
10:58068278	MYO5C	A>T	rs799908099	-0.000350371	GO:0017076	intron	0.000969233	0.00559879	MF
13:10328330	KIF16B	G>C	rs378323300	-0.000352188	GO:0017076	intron	0.000877257	0.00559879	MF
13:10328549	KIF16B	T>C	rs442721266	-0.000359923	GO:0017076	intron	0.000600724	0.00559879	MF
21:67671673	CDC42BPB	A>G	rs136311566	-0.000362365	GO:0017076	intron	0.000529912	0.00559879	MF
15:56545317	MYO7A	T>A	rs41775781	-0.00036518	GO:0017076	upstream	0.00045685	0.00559879	MF
12:70348325		T>G	rs464850886	-0.000365981	GO:0017076	intron	0.000438933	0.00559879	MF
2:23827659	RAPGEF4	A>C	rs137846454	-0.000370847	GO:0017076	intron	0.000338174	0.00559879	MF
12:72731150		T>G	rs3423356246	-0.000376118	GO:0017076	intron	0.000256906	0.00559879	MF
19:62975219	PRKCA	C>T	rs134742300	-0.000377148	GO:0017076	downstream	0.000244107	0.00559879	MF
2:61441437	DARS1	C>T	rs135617707	-0.000377598	GO:0017076	intron	0.000238182	0.00559879	MF
12:70079497		A>G	novel	-0.000381775	GO:0017076	intron	0.000190933	0.00559879	MF
12:70369138		T>C	rs383016507	-0.000404984	GO:0017076	intron	5.1849e-05	0.00559879	MF
12:70100311		A>G	rs380240801	-0.000408974	GO:0017076	intron	4.07293e-05	0.00559879	MF
6:13116100	ALPK1	T>G	novel	-0.000409292	GO:0017076	intron	4.01363e-05	0.00559879	MF
21:5557568	LRRK1	G>A	rs462221987	-0.000414791	GO:0017076	intron	2.88593e-05	0.00559879	MF
16:77170796	NEK7	G>T	novel	-0.000440827	GO:0017076	intron	5.94019e-06	0.00559879	MF
12:70096692		T>C	rs1117958760	-0.000443703	GO:0017076	intron	4.89587e-06	0.00559879	MF
12:72017135		A>G	rs385615783	-0.000456029	GO:0017076	intron	2.10676e-06	0.00559879	MF
14:75984988	CNGB3	T>C	rs379439181	-0.000481963	GO:0017076	intron	3.49624e-07	0.00559879	MF
12:70369172		T>C	rs378044017	-0.000502944	GO:0017076	intron	7.64105e-08	0.00559879	MF
2:61490969	MCM6	C>A	rs207581502	-0.000574662	GO:0017076	intron	2.07537e-10	0.00559879	MF
13:67039163	TGM2	T>C	rs450609843	-0.000619798	GO:0017076	upstream	3.20633e-12	0.00559879	MF
6:65765671	GABRB1	C>G	rs723810021	0.000726933	GO:0022838	intron	5.41979e-17	0.0478572	MF
3:108897823	GRIK3	C>A	rs382435926	0.000441007	GO:0022838	intron	5.85524e-06	0.0478572	MF
28:40667211	GRID1	A>G	rs380459876	0.000435729	GO:0022838	intron	8.22441e-06	0.0478572	MF
16:79657750	CACNA1S	A>G	rs43763939	0.000431286	GO:0022838	intron	1.09328e-05	0.0478572	MF
16:68385345	KCNK2	T>A	rs384080998	0.000427824	GO:0022838	intron	1.36298e-05	0.0478572	MF
3:108832564	GRIK3	G>C	rs211399832	0.000416462	GO:0022838	5'UTR	2.64264e-05	0.0478572	MF
29:22552764	ANO5	A>T	rs434312995	0.000414249	GO:0022838	downstream	2.95036e-05	0.0478572	MF
6:40576155	KCNIP4	A>T	novel	0.000323173	GO:0022838	intron	0.00348974	0.0478572	MF
23:17681952	TMEM63B	T>C	rs110701200	0.000317134	GO:0022838	intron	0.0045921	0.0478572	MF
6:31355981	GRID2	G>A	rs383112557	0.0003138	GO:0022838	intron	0.00533178	0.0478572	MF
21:57117559	SLC24A4	C>G	rs458412626	0.000294127	GO:0022838	intron	0.0124334	0.0478572	MF
4:50804759	CFTR	A>G	rs137028031	0.000285914	GO:0022838	intron	0.0174239	0.0478572	MF
22:15433475	ANO10	A>G	rs133590986	0.000282767	GO:0022838	intron	0.019678	0.0478572	MF
3:3420202	LRRC52	T>C	rs109810686	0.000282613	GO:0022838	upstream	0.0197604	0.0478572	MF
1:56994983	SLC9C1	C>T	novel	0.000270554	GO:0022838	intron	0.0314237	0.0478572	MF
28:10033439	RYR2	C>G	rs382787421	-0.000258508	GO:0022838	intron	0.0492105	0.0478572	MF
22:46236148	CACNA2D3	G>A	rs42011020	-0.000259736	GO:0022838	intron	0.0469978	0.0478572	MF
18:56496146	KCNC3	C>T	novel	-0.000268393	GO:0022838	intron	0.0342269	0.0478572	MF
14:73143069	SLC26A7	T>C	rs134036830	-0.000269143	GO:0022838	intron	0.0332815	0.0478572	MF
28:40667607	GRID1	C>T	rs379692343	-0.000281297	GO:0022838	intron	0.020793	0.0478572	MF
3:33216575	KCNC4	A>G	rs43335865	-0.00028546	GO:0022838	synonymous	0.0177714	0.0478572	MF
7:64855030	GRIA1	A>G	rs43522404	-0.000288961	GO:0022838	intron	0.0154523	0.0478572	MF
22:59550995	SEC61A1	T>C	rs209890381	-0.000301958	GO:0022838	intron	0.00895981	0.0478572	MF
3:108833540	GRIK3	G>T	rs109404467	-0.00033692	GO:0022838	intron	0.00186822	0.0478572	MF
1:144372982	TRPM2	C>T	rs383437009	-0.000337055	GO:0022838	intron	0.00185911	0.0478572	MF
1:144373045	TRPM2	C>G	rs109520448	-0.000348572	GO:0022838	intron	0.00106636	0.0478572	MF
22:47402978	CACNA1D	G>T	rs109182961	-0.000349726	GO:0022838	intron	0.00100644	0.0478572	MF
14:73125582	SLC26A7	T>G	rs110620834	-0.000352537	GO:0022838	intron	0.000863309	0.0478572	MF
1:144373009	TRPM2	G>T	rs43280318	-0.000360827	GO:0022838	intron	0.000571988	0.0478572	MF
24:42397630	PIEZO2	T>G	rs210363456	-0.000365684	GO:0022838	intron	0.000444272	0.0478572	MF
8:24636188	SLC24A2	A>C	rs210242911	-0.000389327	GO:0022838	intron	0.000125087	0.0478572	MF
15:7342025	TRPC6	A>T	rs134533631	-0.00040815	GO:0022838	intron	4.27753e-05	0.0478572	MF
6:30936543	GRID2	T>C	rs380022297	-0.000409167	GO:0022838	intron	4.04131e-05	0.0478572	MF
9:47990256	GRIK2	C>A	rs718089922	-0.000423662	GO:0022838	intron	1.74461e-05	0.0478572	MF
14:73140647	SLC26A7	G>A	rs798652000	-0.000428743	GO:0022838	intron	1.296e-05	0.0478572	MF
14:73132810	SLC26A7	A>G	rs799592013	-0.000435002	GO:0022838	intron	8.64881e-06	0.0478572	MF
14:75984988	CNGB3	T>C	rs379439181	-0.000481963	GO:0022838	intron	3.49624e-07	0.0478572	MF
14:3664254	KCNK9	T>C	rs1115737981	-0.000502291	GO:0022838	intron	7.98219e-08	0.0478572	MF
16:72435657	KCNH1	T>A	rs717924914	-0.000522098	GO:0022838	intron	1.68488e-08	0.0478572	MF
X:54763078		C>T	novel	0.000537908	GO:0030554	intron	4.85928e-09	0.00113002	MF
21:5585483	LRRK1	T>A	rs458986516	0.000480595	GO:0030554	intron	3.81787e-07	0.00113002	MF
4:114360799	PRKAG2	C>G	rs43417066	0.000479314	GO:0030554	intron	4.16563e-07	0.00113002	MF
12:69571593		C>G	rs211388907	0.000474722	GO:0030554	intron	5.954e-07	0.00113002	MF
27:42425738	UBE2E2	T>C	rs136094884	0.000436257	GO:0030554	intron	7.97172e-06	0.00113002	MF
13:10386739	KIF16B	G>A	rs380267939	0.000415703	GO:0030554	intron	2.75542e-05	0.00113002	MF
12:86349822	ATP11A	C>T	rs384061393	0.000400429	GO:0030554	intron	6.69524e-05	0.00113002	MF
13:42738626	ENTPD6	A>G	rs136927217	0.000389846	GO:0030554	upstream	0.000121305	0.00113002	MF
12:70095261		G>A	novel	0.000382411	GO:0030554	intron	0.000183668	0.00113002	MF
6:100932752	MAPK10	A>G	rs137767215	0.000380837	GO:0030554	intron	0.000200124	0.00113002	MF
4:8014123	CDK14	G>T	rs42428004	0.000373249	GO:0030554	intron	0.000297005	0.00113002	MF
13:33359945	KIF5B	A>C	novel	0.000366598	GO:0030554	intron	0.00042517	0.00113002	MF
12:69545165		A>G	rs41666209	0.000361618	GO:0030554	intron	0.00054724	0.00113002	MF
18:16675737	LONP2	T>C	rs133767021	0.000361241	GO:0030554	intron	0.000557919	0.00113002	MF
10:58068407	MYO5C	A>G	rs472210977	0.000359028	GO:0030554	intron	0.000623574	0.00113002	MF
6:70230455	KIT	G>T	rs1116648111	0.0003587	GO:0030554	intron	0.000634698	0.00113002	MF
12:70457897		C>A	rs435348566	0.000356346	GO:0030554	intron	0.000714749	0.00113002	MF
3:81432372	ROR1	G>A	rs43349845	0.000355568	GO:0030554	intron	0.000741099	0.00113002	MF
12:72009628		A>C	rs380726848	0.000355298	GO:0030554	intron	0.000751957	0.00113002	MF
2:91021009	BMPR2	T>C	rs1117656306	0.000348092	GO:0030554	downstream	0.00108626	0.00113002	MF
X:90818708	SMC1A	A>G	rs133494965	0.000334024	GO:0030554	downstream	0.00212662	0.00113002	MF
12:72761713		C>T	novel	0.000331768	GO:0030554	intron	0.00235578	0.00113002	MF
21:42333656	NUBPL	C>T	rs134820295	0.000328584	GO:0030554	intron	0.00270858	0.00113002	MF
19:61430451	ABCA6	A>C	rs383800730	0.000326675	GO:0030554	intron	0.00297247	0.00113002	MF
12:70096682		C>G	rs1114279026	0.000325824	GO:0030554	intron	0.00308896	0.00113002	MF
13:45153909	PFKP	C>G	rs136964774	0.000325667	GO:0030554	intron	0.00310856	0.00113002	MF
4:77110467	CAMK2B	A>G	rs136194420	0.000324804	GO:0030554	intron	0.00323906	0.00113002	MF
14:26374799	CHD7	C>G	rs41726492	0.000307105	GO:0030554	intron	0.00714639	0.00113002	MF
2:15697484	UBE2E3	A>C	rs42531590	0.000305887	GO:0030554	intron	0.00756929	0.00113002	MF
20:59325157	DNAH5	G>C	rs381084086	0.000303815	GO:0030554	intron	0.00823737	0.00113002	MF
12:77105847	PCCA	G>C	rs380784819	0.0003024	GO:0030554	intron	0.00875928	0.00113002	MF
29:48304755	NADSYN1	C>A	rs380435867	0.000300627	GO:0030554	upstream	0.00948263	0.00113002	MF
29:18615204	PAK1	C>T	rs42864979	0.000294989	GO:0030554	intron	0.0120047	0.00113002	MF
9:100727233	PDE10A	T>G	rs384124623	0.000291885	GO:0030554	intron	0.0136868	0.00113002	MF
21:19217575	NTRK3	G>A	rs132939313	0.000289879	GO:0030554	intron	0.0148698	0.00113002	MF
17:65571299	MYO18B	A>G	rs41849745	0.000287695	GO:0030554	intron	0.0162296	0.00113002	MF
6:100932763	MAPK10	T>C	rs135614194	0.000286619	GO:0030554	intron	0.0169633	0.00113002	MF
4:50804759	CFTR	A>G	rs137028031	0.000285914	GO:0030554	intron	0.0174239	0.00113002	MF
12:70105083		A>G	novel	0.00028532	GO:0030554	intron	0.017794	0.00113002	MF
20:59404398	DNAH5	C>T	rs383293021	0.000284579	GO:0030554	intron	0.0183117	0.00113002	MF
19:35597726		G>T	rs132820572	0.000282761	GO:0030554	intron	0.019678	0.00113002	MF
10:51099155	MYO1E	G>T	rs43629202	0.000282644	GO:0030554	intron	0.0197551	0.00113002	MF
8:78360321	NTRK2	C>T	rs43573717	0.000281629	GO:0030554	3'UTR	0.0204781	0.00113002	MF
10:12129236	CLPX	C>T	rs3423644458	0.000277925	GO:0030554	intron	0.0235756	0.00113002	MF
10:80228315	RAD51B	A>G	rs43641002	0.000277199	GO:0030554	intron	0.0243079	0.00113002	MF
2:61849855	ZRANB3	T>C	rs525519440	0.000275228	GO:0030554	intron	0.0262445	0.00113002	MF
1:147228504	RUNX1	C>A	rs137823261	0.000273768	GO:0030554	intron	0.027838	0.00113002	MF
25:21885409	PRKCB	C>T	rs521914545	0.000273751	GO:0030554	downstream	0.027838	0.00113002	MF
12:72694375		A>G	novel	0.000273395	GO:0030554	intron	0.0282495	0.00113002	MF
12:72719911		T>G	novel	0.000272564	GO:0030554	intron	0.0291463	0.00113002	MF
12:70105459		G>C	novel	0.000272417	GO:0030554	intron	0.0292499	0.00113002	MF
21:68137059	MARK3	C>T	rs41581362	0.000272052	GO:0030554	intron	0.0296953	0.00113002	MF
18:56493452	MYH14	T>A	rs41892053	0.000271051	GO:0030554	downstream	0.0308664	0.00113002	MF
10:37350377	EHD4	C>A	rs133598976	0.000269646	GO:0030554	intron	0.0325491	0.00113002	MF
12:72083775		A>G	novel	0.000269296	GO:0030554	intron	0.0329459	0.00113002	MF
7:14976527	PDE4A	T>G	rs210406160	0.000268014	GO:0030554	intron	0.0346174	0.00113002	MF
7:81328695	ACOT12	T>C	rs133313059	0.000267329	GO:0030554	intron	0.0355143	0.00113002	MF
12:69666242		A>G	rs41668615	0.000261439	GO:0030554	upstream	0.0441797	0.00113002	MF
12:70007089		A>G	rs209225750	0.000261283	GO:0030554	intron	0.0444348	0.00113002	MF
18:1764529		A>G	rs132956473	0.000261181	GO:0030554	intron	0.044568	0.00113002	MF
21:19217596	NTRK3	C>T	rs133180692	0.000260043	GO:0030554	intron	0.046452	0.00113002	MF
12:70062014		C>A	rs137581405	0.000260018	GO:0030554	intron	0.046492	0.00113002	MF
12:72766942		C>T	novel	0.000259951	GO:0030554	intron	0.046544	0.00113002	MF
12:70082503		C>T	novel	-0.000259088	GO:0030554	intron	0.0481841	0.00113002	MF
9:56958171	EPHA7	C>A	rs469066832	-0.000259318	GO:0030554	intron	0.0477245	0.00113002	MF
1:69110835		G>T	rs210931943	-0.000260318	GO:0030554	intron	0.046103	0.00113002	MF
12:72762396		A>T	novel	-0.000261487	GO:0030554	intron	0.0442509	0.00113002	MF
27:42421134	UBE2E2	C>A	rs800346380	-0.000263376	GO:0030554	intron	0.0410986	0.00113002	MF
3:6712593	DDR2	T>G	rs110314939	-0.000263763	GO:0030554	intron	0.040546	0.00113002	MF
X:54700577		C>T	rs876347664	-0.000263847	GO:0030554	intron	0.0404229	0.00113002	MF
14:65476207	STK3	A>G	rs449448142	-0.00026499	GO:0030554	intron	0.0387666	0.00113002	MF
12:70594863		C>A	novel	-0.000265427	GO:0030554	intron	0.038165	0.00113002	MF
12:70624384		A>G	rs3423359962	-0.000266507	GO:0030554	intron	0.0366721	0.00113002	MF
27:42421062	UBE2E2	C>T	rs473968599	-0.000269659	GO:0030554	intron	0.0326498	0.00113002	MF
13:11851777	CAMK1D	T>C	rs471763760	-0.000269775	GO:0030554	intron	0.0325096	0.00113002	MF
9:15543891	MYO6	C>T	novel	-0.000271816	GO:0030554	intron	0.0300871	0.00113002	MF
5:7540275	NAV3	G>A	rs133525192	-0.00027352	GO:0030554	intron	0.0282272	0.00113002	MF
4:32474268		A>G	rs43381176	-0.000273845	GO:0030554	intron	0.027838	0.00113002	MF
13:11814864	CAMK1D	C>T	rs383220339	-0.00027456	GO:0030554	intron	0.0270894	0.00113002	MF
5:91762514	PIK3C2G	C>A	rs136437860	-0.000275825	GO:0030554	intron	0.0257645	0.00113002	MF
12:72717820		G>C	rs134751596	-0.000277084	GO:0030554	intron	0.0244917	0.00113002	MF
17:45199268	ULK1	T>C	rs109374684	-0.000279522	GO:0030554	intron	0.0221788	0.00113002	MF
12:72718530		T>C	rs137026414	-0.000280831	GO:0030554	intron	0.0211527	0.00113002	MF
12:70082065		T>A	novel	-0.000281635	GO:0030554	intron	0.0205215	0.00113002	MF
10:73479580	PRKCH	G>A	rs136149876	-0.000284772	GO:0030554	intron	0.0182381	0.00113002	MF
10:86280754	MLH3	C>A	rs43640470	-0.000284851	GO:0030554	intron	0.0181951	0.00113002	MF
8:80791203	DAPK1	A>C	rs3423041133	-0.000285035	GO:0030554	intron	0.0180702	0.00113002	MF
22:42926072	PXK	C>A	rs110245736	-0.000288123	GO:0030554	intron	0.0159967	0.00113002	MF
12:72770522		A>G	novel	-0.000288566	GO:0030554	intron	0.0157023	0.00113002	MF
1:69078889		T>C	rs207603553	-0.000289661	GO:0030554	intron	0.0150756	0.00113002	MF
12:72728271		C>T	novel	-0.000292142	GO:0030554	intron	0.0135726	0.00113002	MF
12:77163619	PCCA	A>G	rs136091029	-0.000294432	GO:0030554	intron	0.0123452	0.00113002	MF
1:37284868	EPHA3	C>T	rs378495686	-0.000295223	GO:0030554	intron	0.0119299	0.00113002	MF
9:49233017	ASCC3	C>T	rs384271803	-0.000296727	GO:0030554	intron	0.011217	0.00113002	MF
15:44023026	STK33	G>T	novel	-0.000297016	GO:0030554	intron	0.0111054	0.00113002	MF
2:26158934	MYO3B	T>G	rs435620648	-0.000297864	GO:0030554	intron	0.0107166	0.00113002	MF
1:147144846	RUNX1	G>C	rs110510566	-0.000300082	GO:0030554	intron	0.00973649	0.00113002	MF
3:49057253	ABCD3	T>G	rs210382226	-0.000301991	GO:0030554	intron	0.00894862	0.00113002	MF
3:60026198	PRKACB	G>C	rs210313707	-0.00030254	GO:0030554	5'UTR	0.00874088	0.00113002	MF
12:70079388		G>A	novel	-0.000302987	GO:0030554	intron	0.00856834	0.00113002	MF
3:81275241	UBE2U	A>T	rs43344748	-0.000303372	GO:0030554	intron	0.00842069	0.00113002	MF
6:13116095	ALPK1	G>A	novel	-0.00030498	GO:0030554	intron	0.00788821	0.00113002	MF
10:51061886	MYO1E	G>A	rs43631140	-0.000305288	GO:0030554	intron	0.00779638	0.00113002	MF
21:68488341	TDRD9	C>T	rs109432788	-0.000305338	GO:0030554	intron	0.00777901	0.00113002	MF
3:79221006	PDE4B	G>A	novel	-0.000305671	GO:0030554	intron	0.00766789	0.00113002	MF
4:103051017	HIPK2	T>C	rs207871977	-0.00030785	GO:0030554	intron	0.00695465	0.00113002	MF
22:51144691	PRKAR2A	A>C	rs384486967	-0.00030813	GO:0030554	intron	0.00686716	0.00113002	MF
11:9745086	HK2	G>A	rs135988588	-0.000315577	GO:0030554	intron	0.00495488	0.00113002	MF
4:107721635	TPK1	T>C	rs108942385	-0.000316424	GO:0030554	intron	0.00477185	0.00113002	MF
14:2853967	PTK2	A>G	rs109292749	-0.000318402	GO:0030554	intron	0.00436323	0.00113002	MF
12:72779738		C>G	novel	-0.000318893	GO:0030554	intron	0.00426462	0.00113002	MF
12:70101144		C>G	novel	-0.000324869	GO:0030554	intron	0.00324131	0.00113002	MF
12:72720542		C>T	rs135914600	-0.000325951	GO:0030554	synonymous	0.00308435	0.00113002	MF
13:42738642	ENTPD6	T>G	rs136640310	-0.000326837	GO:0030554	upstream	0.00296229	0.00113002	MF
12:72716444		C>T	rs134752799	-0.000328712	GO:0030554	intron	0.00270437	0.00113002	MF
12:72784654		T>G	novel	-0.00033096	GO:0030554	intron	0.00245443	0.00113002	MF
2:126613119	RPS6KA1	T>C	rs110577810	-0.000333153	GO:0030554	upstream	0.00222721	0.00113002	MF
4:101358310	DGKI	A>G	rs133335646	-0.000334176	GO:0030554	intron	0.00212199	0.00113002	MF
12:70105056		T>C	novel	-0.000337209	GO:0030554	intron	0.00184962	0.00113002	MF
12:72778623		C>A	novel	-0.000344343	GO:0030554	intron	0.00131639	0.00113002	MF
10:31026337	DPH6	A>G	rs43769817	-0.000344881	GO:0030554	upstream	0.00128755	0.00113002	MF
10:58068278	MYO5C	A>T	rs799908099	-0.000350371	GO:0030554	intron	0.000969233	0.00113002	MF
13:10328330	KIF16B	G>C	rs378323300	-0.000352188	GO:0030554	intron	0.000877257	0.00113002	MF
13:10328549	KIF16B	T>C	rs442721266	-0.000359923	GO:0030554	intron	0.000600724	0.00113002	MF
21:67671673	CDC42BPB	A>G	rs136311566	-0.000362365	GO:0030554	intron	0.000529912	0.00113002	MF
15:56545317	MYO7A	T>A	rs41775781	-0.00036518	GO:0030554	upstream	0.00045685	0.00113002	MF
12:70348325		T>G	rs464850886	-0.000365981	GO:0030554	intron	0.000438933	0.00113002	MF
2:23827659	RAPGEF4	A>C	rs137846454	-0.000370847	GO:0030554	intron	0.000338174	0.00113002	MF
12:72731150		T>G	rs3423356246	-0.000376118	GO:0030554	intron	0.000256906	0.00113002	MF
19:62975219	PRKCA	C>T	rs134742300	-0.000377148	GO:0030554	downstream	0.000244107	0.00113002	MF
2:61441437	DARS1	C>T	rs135617707	-0.000377598	GO:0030554	intron	0.000238182	0.00113002	MF
12:70079497		A>G	novel	-0.000381775	GO:0030554	intron	0.000190933	0.00113002	MF
12:70369138		T>C	rs383016507	-0.000404984	GO:0030554	intron	5.1849e-05	0.00113002	MF
12:70100311		A>G	rs380240801	-0.000408974	GO:0030554	intron	4.07293e-05	0.00113002	MF
6:13116100	ALPK1	T>G	novel	-0.000409292	GO:0030554	intron	4.01363e-05	0.00113002	MF
21:5557568	LRRK1	G>A	rs462221987	-0.000414791	GO:0030554	intron	2.88593e-05	0.00113002	MF
16:77170796	NEK7	G>T	novel	-0.000440827	GO:0030554	intron	5.94019e-06	0.00113002	MF
12:70096692		T>C	rs1117958760	-0.000443703	GO:0030554	intron	4.89587e-06	0.00113002	MF
12:72017135		A>G	rs385615783	-0.000456029	GO:0030554	intron	2.10676e-06	0.00113002	MF
12:70369172		T>C	rs378044017	-0.000502944	GO:0030554	intron	7.64105e-08	0.00113002	MF
2:61490969	MCM6	C>A	rs207581502	-0.000574662	GO:0030554	intron	2.07537e-10	0.00113002	MF
7:95035964	RHOBTB3	C>A	rs378216602	0.000448518	GO:0031267	synonymous	3.51262e-06	0.0451129	MF
26:15712058	PLCE1	A>G	rs800445680	0.000354889	GO:0031267	intron	0.000767698	0.0451129	MF
21:22134130	IQGAP1	G>A	rs472510181	0.000302331	GO:0031267	intron	0.00877919	0.0451129	MF
21:22134144	IQGAP1	C>T	rs461435162	0.000300185	GO:0031267	intron	0.00965722	0.0451129	MF
26:38294479	RAB11FIP2	A>G	rs385344184	0.000297015	GO:0031267	intron	0.0110669	0.0451129	MF
7:15367019	YIPF2	T>C	rs110743104	0.000296399	GO:0031267	intron	0.0113235	0.0451129	MF
9:95115973	SYTL3	G>A	rs109588266	0.000295469	GO:0031267	intron	0.0117706	0.0451129	MF
29:18615204	PAK1	C>T	rs42864979	0.000294989	GO:0031267	intron	0.0120047	0.0451129	MF
7:95036725	RHOBTB3	A>C	rs379535286	0.000262309	GO:0031267	missense	0.042591	0.0451129	MF
10:7720814	IQGAP2	G>A	rs526606114	-0.000262671	GO:0031267	intron	0.0422078	0.0451129	MF
17:45199268	ULK1	T>C	rs109374684	-0.000279522	GO:0031267	intron	0.0221788	0.0451129	MF
21:16425377	AKAP13	A>G	rs43720093	-0.00028165	GO:0031267	intron	0.0205159	0.0451129	MF
10:73479580	PRKCH	G>A	rs136149876	-0.000284772	GO:0031267	intron	0.0182381	0.0451129	MF
16:23687314	RAB3GAP2	G>T	rs41633923	-0.000291094	GO:0031267	intron	0.0141818	0.0451129	MF
4:56315407	DOCK4	G>A	rs208629218	-0.000298552	GO:0031267	intron	0.0104179	0.0451129	MF
10:7721372	IQGAP2	G>A	rs136705817	-0.000323098	GO:0031267	intron	0.00351103	0.0451129	MF
26:15712062	PLCE1	T>A	rs798722710	-0.000323806	GO:0031267	intron	0.00340719	0.0451129	MF
16:4327741	RASSF5	C>T	rs41795982	-0.000334009	GO:0031267	intron	0.00213815	0.0451129	MF
4:101358310	DGKI	A>G	rs133335646	-0.000334176	GO:0031267	intron	0.00212199	0.0451129	MF
21:22134248	IQGAP1	T>C	rs208453614	-0.000365596	GO:0031267	intron	0.000446291	0.0451129	MF
9:40070510	WASF1	T>C	rs379988356	-0.000366095	GO:0031267	intron	0.000437159	0.0451129	MF
7:69046156	CYFIP2	T>A	novel	-0.000369579	GO:0031267	intron	0.000362956	0.0451129	MF
2:23827659	RAPGEF4	A>C	rs137846454	-0.000370847	GO:0031267	intron	0.000338174	0.0451129	MF
21:22134126	IQGAP1	G>A	rs444745912	-0.000388229	GO:0031267	intron	0.000133179	0.0451129	MF
9:40066665	WASF1	T>C	rs381136916	-0.000506404	GO:0031267	intron	5.79807e-08	0.0451129	MF
4:51873438	CAV1	C>G	rs449493932	-0.00056057	GO:0031267	intron	6.86098e-10	0.0451129	MF
16:3729772	RAB7B	T>G	rs720429869	0.000566914	GO:0032553	3'UTR	3.95372e-10	0.00474466	MF
X:54763078		C>T	novel	0.000537908	GO:0032553	intron	4.85928e-09	0.00474466	MF
21:5585483	LRRK1	T>A	rs458986516	0.000480595	GO:0032553	intron	3.81787e-07	0.00474466	MF
4:114360799	PRKAG2	C>G	rs43417066	0.000479314	GO:0032553	intron	4.16563e-07	0.00474466	MF
12:69571593		C>G	rs211388907	0.000474722	GO:0032553	intron	5.954e-07	0.00474466	MF
7:95035964	RHOBTB3	C>A	rs378216602	0.000448518	GO:0032553	synonymous	3.51262e-06	0.00474466	MF
8:70302703		A>G	novel	0.000439962	GO:0032553	intron	6.22696e-06	0.00474466	MF
27:42425738	UBE2E2	T>C	rs136094884	0.000436257	GO:0032553	intron	7.97172e-06	0.00474466	MF
13:10386739	KIF16B	G>A	rs380267939	0.000415703	GO:0032553	intron	2.75542e-05	0.00474466	MF
15:16800673	GUCY1A2	C>T	rs379104171	0.000412659	GO:0032553	intron	3.24766e-05	0.00474466	MF
12:86349822	ATP11A	C>T	rs384061393	0.000400429	GO:0032553	intron	6.69524e-05	0.00474466	MF
13:42738626	ENTPD6	A>G	rs136927217	0.000389846	GO:0032553	upstream	0.000121305	0.00474466	MF
12:70095261		G>A	novel	0.000382411	GO:0032553	intron	0.000183668	0.00474466	MF
6:100932752	MAPK10	A>G	rs137767215	0.000380837	GO:0032553	intron	0.000200124	0.00474466	MF
4:8014123	CDK14	G>T	rs42428004	0.000373249	GO:0032553	intron	0.000297005	0.00474466	MF
21:45310620	SRP54	C>T	rs478191338	0.000372099	GO:0032553	intron	0.00031394	0.00474466	MF
13:33359945	KIF5B	A>C	novel	0.000366598	GO:0032553	intron	0.00042517	0.00474466	MF
12:69545165		A>G	rs41666209	0.000361618	GO:0032553	intron	0.00054724	0.00474466	MF
18:16675737	LONP2	T>C	rs133767021	0.000361241	GO:0032553	intron	0.000557919	0.00474466	MF
10:58068407	MYO5C	A>G	rs472210977	0.000359028	GO:0032553	intron	0.000623574	0.00474466	MF
6:70230455	KIT	G>T	rs1116648111	0.0003587	GO:0032553	intron	0.000634698	0.00474466	MF
12:70457897		C>A	rs435348566	0.000356346	GO:0032553	intron	0.000714749	0.00474466	MF
3:81432372	ROR1	G>A	rs43349845	0.000355568	GO:0032553	intron	0.000741099	0.00474466	MF
12:72009628		A>C	rs380726848	0.000355298	GO:0032553	intron	0.000751957	0.00474466	MF
2:91021009	BMPR2	T>C	rs1117656306	0.000348092	GO:0032553	downstream	0.00108626	0.00474466	MF
9:60762403	RRAGD	A>T	rs449803729	0.000337221	GO:0032553	upstream	0.00184139	0.00474466	MF
X:90818708	SMC1A	A>G	rs133494965	0.000334024	GO:0032553	downstream	0.00212662	0.00474466	MF
12:72761713		C>T	novel	0.000331768	GO:0032553	intron	0.00235578	0.00474466	MF
21:42333656	NUBPL	C>T	rs134820295	0.000328584	GO:0032553	intron	0.00270858	0.00474466	MF
19:61430451	ABCA6	A>C	rs383800730	0.000326675	GO:0032553	intron	0.00297247	0.00474466	MF
12:70096682		C>G	rs1114279026	0.000325824	GO:0032553	intron	0.00308896	0.00474466	MF
13:45153909	PFKP	C>G	rs136964774	0.000325667	GO:0032553	intron	0.00310856	0.00474466	MF
4:77110467	CAMK2B	A>G	rs136194420	0.000324804	GO:0032553	intron	0.00323906	0.00474466	MF
8:70302706		C>T	novel	0.000313271	GO:0032553	intron	0.00545638	0.00474466	MF
14:26374799	CHD7	C>G	rs41726492	0.000307105	GO:0032553	intron	0.00714639	0.00474466	MF
2:15697484	UBE2E3	A>C	rs42531590	0.000305887	GO:0032553	intron	0.00756929	0.00474466	MF
20:59325157	DNAH5	G>C	rs381084086	0.000303815	GO:0032553	intron	0.00823737	0.00474466	MF
12:77105847	PCCA	G>C	rs380784819	0.0003024	GO:0032553	intron	0.00875928	0.00474466	MF
17:57832774	NOS1	T>C	rs41846604	0.000301962	GO:0032553	intron	0.00892896	0.00474466	MF
29:48304755	NADSYN1	C>A	rs380435867	0.000300627	GO:0032553	upstream	0.00948263	0.00474466	MF
29:18615204	PAK1	C>T	rs42864979	0.000294989	GO:0032553	intron	0.0120047	0.00474466	MF
9:100727233	PDE10A	T>G	rs384124623	0.000291885	GO:0032553	intron	0.0136868	0.00474466	MF
21:19217575	NTRK3	G>A	rs132939313	0.000289879	GO:0032553	intron	0.0148698	0.00474466	MF
17:65571299	MYO18B	A>G	rs41849745	0.000287695	GO:0032553	intron	0.0162296	0.00474466	MF
6:100932763	MAPK10	T>C	rs135614194	0.000286619	GO:0032553	intron	0.0169633	0.00474466	MF
4:50804759	CFTR	A>G	rs137028031	0.000285914	GO:0032553	intron	0.0174239	0.00474466	MF
12:70105083		A>G	novel	0.00028532	GO:0032553	intron	0.017794	0.00474466	MF
20:59404398	DNAH5	C>T	rs383293021	0.000284579	GO:0032553	intron	0.0183117	0.00474466	MF
19:35597726		G>T	rs132820572	0.000282761	GO:0032553	intron	0.019678	0.00474466	MF
10:51099155	MYO1E	G>T	rs43629202	0.000282644	GO:0032553	intron	0.0197551	0.00474466	MF
8:78360321	NTRK2	C>T	rs43573717	0.000281629	GO:0032553	3'UTR	0.0204781	0.00474466	MF
10:12129236	CLPX	C>T	rs3423644458	0.000277925	GO:0032553	intron	0.0235756	0.00474466	MF
10:80228315	RAD51B	A>G	rs43641002	0.000277199	GO:0032553	intron	0.0243079	0.00474466	MF
2:61849855	ZRANB3	T>C	rs525519440	0.000275228	GO:0032553	intron	0.0262445	0.00474466	MF
1:147228504	RUNX1	C>A	rs137823261	0.000273768	GO:0032553	intron	0.027838	0.00474466	MF
25:21885409	PRKCB	C>T	rs521914545	0.000273751	GO:0032553	downstream	0.027838	0.00474466	MF
12:72694375		A>G	novel	0.000273395	GO:0032553	intron	0.0282495	0.00474466	MF
12:72719911		T>G	novel	0.000272564	GO:0032553	intron	0.0291463	0.00474466	MF
12:70105459		G>C	novel	0.000272417	GO:0032553	intron	0.0292499	0.00474466	MF
21:68137059	MARK3	C>T	rs41581362	0.000272052	GO:0032553	intron	0.0296953	0.00474466	MF
18:56493452	MYH14	T>A	rs41892053	0.000271051	GO:0032553	downstream	0.0308664	0.00474466	MF
10:37350377	EHD4	C>A	rs133598976	0.000269646	GO:0032553	intron	0.0325491	0.00474466	MF
12:72083775		A>G	novel	0.000269296	GO:0032553	intron	0.0329459	0.00474466	MF
7:14976527	PDE4A	T>G	rs210406160	0.000268014	GO:0032553	intron	0.0346174	0.00474466	MF
7:81328695	ACOT12	T>C	rs133313059	0.000267329	GO:0032553	intron	0.0355143	0.00474466	MF
15:16752679	GUCY1A2	C>T	rs456408142	0.000267177	GO:0032553	intron	0.0357302	0.00474466	MF
15:16809319	GUCY1A2	T>C	novel	0.000266647	GO:0032553	intron	0.0364042	0.00474466	MF
15:16793183	GUCY1A2	C>T	rs379336786	0.000266618	GO:0032553	intron	0.0364303	0.00474466	MF
7:95036725	RHOBTB3	A>C	rs379535286	0.000262309	GO:0032553	missense	0.042591	0.00474466	MF
12:69666242		A>G	rs41668615	0.000261439	GO:0032553	upstream	0.0441797	0.00474466	MF
12:70007089		A>G	rs209225750	0.000261283	GO:0032553	intron	0.0444348	0.00474466	MF
18:1764529		A>G	rs132956473	0.000261181	GO:0032553	intron	0.044568	0.00474466	MF
21:19217596	NTRK3	C>T	rs133180692	0.000260043	GO:0032553	intron	0.046452	0.00474466	MF
12:70062014		C>A	rs137581405	0.000260018	GO:0032553	intron	0.046492	0.00474466	MF
12:72766942		C>T	novel	0.000259951	GO:0032553	intron	0.046544	0.00474466	MF
12:70082503		C>T	novel	-0.000259088	GO:0032553	intron	0.0481841	0.00474466	MF
9:56958171	EPHA7	C>A	rs469066832	-0.000259318	GO:0032553	intron	0.0477245	0.00474466	MF
19:54565980	SEPTIN9	C>A	rs135877952	-0.000259806	GO:0032553	intron	0.0469046	0.00474466	MF
1:69110835		G>T	rs210931943	-0.000260318	GO:0032553	intron	0.046103	0.00474466	MF
12:72762396		A>T	novel	-0.000261487	GO:0032553	intron	0.0442509	0.00474466	MF
27:42421134	UBE2E2	C>A	rs800346380	-0.000263376	GO:0032553	intron	0.0410986	0.00474466	MF
3:6712593	DDR2	T>G	rs110314939	-0.000263763	GO:0032553	intron	0.040546	0.00474466	MF
X:54700577		C>T	rs876347664	-0.000263847	GO:0032553	intron	0.0404229	0.00474466	MF
14:65476207	STK3	A>G	rs449448142	-0.00026499	GO:0032553	intron	0.0387666	0.00474466	MF
12:70594863		C>A	novel	-0.000265427	GO:0032553	intron	0.038165	0.00474466	MF
12:70624384		A>G	rs3423359962	-0.000266507	GO:0032553	intron	0.0366721	0.00474466	MF
27:42421062	UBE2E2	C>T	rs473968599	-0.000269659	GO:0032553	intron	0.0326498	0.00474466	MF
13:11851777	CAMK1D	T>C	rs471763760	-0.000269775	GO:0032553	intron	0.0325096	0.00474466	MF
4:74554400	GTPBP10	A>T	novel	-0.000269779	GO:0032553	intron	0.0325096	0.00474466	MF
9:15543891	MYO6	C>T	novel	-0.000271816	GO:0032553	intron	0.0300871	0.00474466	MF
5:7540275	NAV3	G>A	rs133525192	-0.00027352	GO:0032553	intron	0.0282272	0.00474466	MF
4:32474268		A>G	rs43381176	-0.000273845	GO:0032553	intron	0.027838	0.00474466	MF
13:11814864	CAMK1D	C>T	rs383220339	-0.00027456	GO:0032553	intron	0.0270894	0.00474466	MF
5:91762514	PIK3C2G	C>A	rs136437860	-0.000275825	GO:0032553	intron	0.0257645	0.00474466	MF
12:72717820		G>C	rs134751596	-0.000277084	GO:0032553	intron	0.0244917	0.00474466	MF
17:45199268	ULK1	T>C	rs109374684	-0.000279522	GO:0032553	intron	0.0221788	0.00474466	MF
12:72718530		T>C	rs137026414	-0.000280831	GO:0032553	intron	0.0211527	0.00474466	MF
12:70082065		T>A	novel	-0.000281635	GO:0032553	intron	0.0205215	0.00474466	MF
8:70302660		C>T	novel	-0.000282069	GO:0032553	intron	0.0202322	0.00474466	MF
10:73479580	PRKCH	G>A	rs136149876	-0.000284772	GO:0032553	intron	0.0182381	0.00474466	MF
10:86280754	MLH3	C>A	rs43640470	-0.000284851	GO:0032553	intron	0.0181951	0.00474466	MF
8:80791203	DAPK1	A>C	rs3423041133	-0.000285035	GO:0032553	intron	0.0180702	0.00474466	MF
22:42926072	PXK	C>A	rs110245736	-0.000288123	GO:0032553	intron	0.0159967	0.00474466	MF
12:72770522		A>G	novel	-0.000288566	GO:0032553	intron	0.0157023	0.00474466	MF
1:69078889		T>C	rs207603553	-0.000289661	GO:0032553	intron	0.0150756	0.00474466	MF
12:72728271		C>T	novel	-0.000292142	GO:0032553	intron	0.0135726	0.00474466	MF
12:77163619	PCCA	A>G	rs136091029	-0.000294432	GO:0032553	intron	0.0123452	0.00474466	MF
1:37284868	EPHA3	C>T	rs378495686	-0.000295223	GO:0032553	intron	0.0119299	0.00474466	MF
9:49233017	ASCC3	C>T	rs384271803	-0.000296727	GO:0032553	intron	0.011217	0.00474466	MF
15:44023026	STK33	G>T	novel	-0.000297016	GO:0032553	intron	0.0111054	0.00474466	MF
2:26158934	MYO3B	T>G	rs435620648	-0.000297864	GO:0032553	intron	0.0107166	0.00474466	MF
1:147144846	RUNX1	G>C	rs110510566	-0.000300082	GO:0032553	intron	0.00973649	0.00474466	MF
3:49057253	ABCD3	T>G	rs210382226	-0.000301991	GO:0032553	intron	0.00894862	0.00474466	MF
3:60026198	PRKACB	G>C	rs210313707	-0.00030254	GO:0032553	5'UTR	0.00874088	0.00474466	MF
12:70079388		G>A	novel	-0.000302987	GO:0032553	intron	0.00856834	0.00474466	MF
3:81275241	UBE2U	A>T	rs43344748	-0.000303372	GO:0032553	intron	0.00842069	0.00474466	MF
6:13116095	ALPK1	G>A	novel	-0.00030498	GO:0032553	intron	0.00788821	0.00474466	MF
10:51061886	MYO1E	G>A	rs43631140	-0.000305288	GO:0032553	intron	0.00779638	0.00474466	MF
21:68488341	TDRD9	C>T	rs109432788	-0.000305338	GO:0032553	intron	0.00777901	0.00474466	MF
3:79221006	PDE4B	G>A	novel	-0.000305671	GO:0032553	intron	0.00766789	0.00474466	MF
4:103051017	HIPK2	T>C	rs207871977	-0.00030785	GO:0032553	intron	0.00695465	0.00474466	MF
22:51144691	PRKAR2A	A>C	rs384486967	-0.00030813	GO:0032553	intron	0.00686716	0.00474466	MF
22:43606933	ARF4	C>T	novel	-0.00030833	GO:0032553	intron	0.00681502	0.00474466	MF
29:12650225	RAB30	A>G	rs42455154	-0.00031028	GO:0032553	intron	0.0062586	0.00474466	MF
11:9745086	HK2	G>A	rs135988588	-0.000315577	GO:0032553	intron	0.00495488	0.00474466	MF
4:107721635	TPK1	T>C	rs108942385	-0.000316424	GO:0032553	intron	0.00477185	0.00474466	MF
14:2853967	PTK2	A>G	rs109292749	-0.000318402	GO:0032553	intron	0.00436323	0.00474466	MF
12:72779738		C>G	novel	-0.000318893	GO:0032553	intron	0.00426462	0.00474466	MF
12:70101144		C>G	novel	-0.000324869	GO:0032553	intron	0.00324131	0.00474466	MF
12:72720542		C>T	rs135914600	-0.000325951	GO:0032553	synonymous	0.00308435	0.00474466	MF
13:42738642	ENTPD6	T>G	rs136640310	-0.000326837	GO:0032553	upstream	0.00296229	0.00474466	MF
12:72716444		C>T	rs134752799	-0.000328712	GO:0032553	intron	0.00270437	0.00474466	MF
12:72784654		T>G	novel	-0.00033096	GO:0032553	intron	0.00245443	0.00474466	MF
1:87721830	MFN1	A>T	rs42946755	-0.000332756	GO:0032553	intron	0.00227492	0.00474466	MF
2:126613119	RPS6KA1	T>C	rs110577810	-0.000333153	GO:0032553	upstream	0.00222721	0.00474466	MF
4:101358310	DGKI	A>G	rs133335646	-0.000334176	GO:0032553	intron	0.00212199	0.00474466	MF
12:70105056		T>C	novel	-0.000337209	GO:0032553	intron	0.00184962	0.00474466	MF
12:72778623		C>A	novel	-0.000344343	GO:0032553	intron	0.00131639	0.00474466	MF
10:31026337	DPH6	A>G	rs43769817	-0.000344881	GO:0032553	upstream	0.00128755	0.00474466	MF
10:58068278	MYO5C	A>T	rs799908099	-0.000350371	GO:0032553	intron	0.000969233	0.00474466	MF
13:10328330	KIF16B	G>C	rs378323300	-0.000352188	GO:0032553	intron	0.000877257	0.00474466	MF
13:10328549	KIF16B	T>C	rs442721266	-0.000359923	GO:0032553	intron	0.000600724	0.00474466	MF
21:67671673	CDC42BPB	A>G	rs136311566	-0.000362365	GO:0032553	intron	0.000529912	0.00474466	MF
15:56545317	MYO7A	T>A	rs41775781	-0.00036518	GO:0032553	upstream	0.00045685	0.00474466	MF
12:70348325		T>G	rs464850886	-0.000365981	GO:0032553	intron	0.000438933	0.00474466	MF
2:23827659	RAPGEF4	A>C	rs137846454	-0.000370847	GO:0032553	intron	0.000338174	0.00474466	MF
12:72731150		T>G	rs3423356246	-0.000376118	GO:0032553	intron	0.000256906	0.00474466	MF
19:62975219	PRKCA	C>T	rs134742300	-0.000377148	GO:0032553	downstream	0.000244107	0.00474466	MF
2:61441437	DARS1	C>T	rs135617707	-0.000377598	GO:0032553	intron	0.000238182	0.00474466	MF
12:70079497		A>G	novel	-0.000381775	GO:0032553	intron	0.000190933	0.00474466	MF
12:70369138		T>C	rs383016507	-0.000404984	GO:0032553	intron	5.1849e-05	0.00474466	MF
12:70100311		A>G	rs380240801	-0.000408974	GO:0032553	intron	4.07293e-05	0.00474466	MF
6:13116100	ALPK1	T>G	novel	-0.000409292	GO:0032553	intron	4.01363e-05	0.00474466	MF
21:5557568	LRRK1	G>A	rs462221987	-0.000414791	GO:0032553	intron	2.88593e-05	0.00474466	MF
16:77170796	NEK7	G>T	novel	-0.000440827	GO:0032553	intron	5.94019e-06	0.00474466	MF
12:70096692		T>C	rs1117958760	-0.000443703	GO:0032553	intron	4.89587e-06	0.00474466	MF
12:72017135		A>G	rs385615783	-0.000456029	GO:0032553	intron	2.10676e-06	0.00474466	MF
14:75984988	CNGB3	T>C	rs379439181	-0.000481963	GO:0032553	intron	3.49624e-07	0.00474466	MF
12:70369172		T>C	rs378044017	-0.000502944	GO:0032553	intron	7.64105e-08	0.00474466	MF
2:61490969	MCM6	C>A	rs207581502	-0.000574662	GO:0032553	intron	2.07537e-10	0.00474466	MF
13:67039163	TGM2	T>C	rs450609843	-0.000619798	GO:0032553	upstream	3.20633e-12	0.00474466	MF
16:3729772	RAB7B	T>G	rs720429869	0.000566914	GO:0032555	3'UTR	3.95372e-10	0.00475585	MF
X:54763078		C>T	novel	0.000537908	GO:0032555	intron	4.85928e-09	0.00475585	MF
21:5585483	LRRK1	T>A	rs458986516	0.000480595	GO:0032555	intron	3.81787e-07	0.00475585	MF
4:114360799	PRKAG2	C>G	rs43417066	0.000479314	GO:0032555	intron	4.16563e-07	0.00475585	MF
12:69571593		C>G	rs211388907	0.000474722	GO:0032555	intron	5.954e-07	0.00475585	MF
7:95035964	RHOBTB3	C>A	rs378216602	0.000448518	GO:0032555	synonymous	3.51262e-06	0.00475585	MF
8:70302703		A>G	novel	0.000439962	GO:0032555	intron	6.22696e-06	0.00475585	MF
27:42425738	UBE2E2	T>C	rs136094884	0.000436257	GO:0032555	intron	7.97172e-06	0.00475585	MF
13:10386739	KIF16B	G>A	rs380267939	0.000415703	GO:0032555	intron	2.75542e-05	0.00475585	MF
15:16800673	GUCY1A2	C>T	rs379104171	0.000412659	GO:0032555	intron	3.24766e-05	0.00475585	MF
12:86349822	ATP11A	C>T	rs384061393	0.000400429	GO:0032555	intron	6.69524e-05	0.00475585	MF
13:42738626	ENTPD6	A>G	rs136927217	0.000389846	GO:0032555	upstream	0.000121305	0.00475585	MF
12:70095261		G>A	novel	0.000382411	GO:0032555	intron	0.000183668	0.00475585	MF
6:100932752	MAPK10	A>G	rs137767215	0.000380837	GO:0032555	intron	0.000200124	0.00475585	MF
4:8014123	CDK14	G>T	rs42428004	0.000373249	GO:0032555	intron	0.000297005	0.00475585	MF
21:45310620	SRP54	C>T	rs478191338	0.000372099	GO:0032555	intron	0.00031394	0.00475585	MF
13:33359945	KIF5B	A>C	novel	0.000366598	GO:0032555	intron	0.00042517	0.00475585	MF
12:69545165		A>G	rs41666209	0.000361618	GO:0032555	intron	0.00054724	0.00475585	MF
18:16675737	LONP2	T>C	rs133767021	0.000361241	GO:0032555	intron	0.000557919	0.00475585	MF
10:58068407	MYO5C	A>G	rs472210977	0.000359028	GO:0032555	intron	0.000623574	0.00475585	MF
6:70230455	KIT	G>T	rs1116648111	0.0003587	GO:0032555	intron	0.000634698	0.00475585	MF
12:70457897		C>A	rs435348566	0.000356346	GO:0032555	intron	0.000714749	0.00475585	MF
3:81432372	ROR1	G>A	rs43349845	0.000355568	GO:0032555	intron	0.000741099	0.00475585	MF
12:72009628		A>C	rs380726848	0.000355298	GO:0032555	intron	0.000751957	0.00475585	MF
2:91021009	BMPR2	T>C	rs1117656306	0.000348092	GO:0032555	downstream	0.00108626	0.00475585	MF
9:60762403	RRAGD	A>T	rs449803729	0.000337221	GO:0032555	upstream	0.00184139	0.00475585	MF
X:90818708	SMC1A	A>G	rs133494965	0.000334024	GO:0032555	downstream	0.00212662	0.00475585	MF
12:72761713		C>T	novel	0.000331768	GO:0032555	intron	0.00235578	0.00475585	MF
21:42333656	NUBPL	C>T	rs134820295	0.000328584	GO:0032555	intron	0.00270858	0.00475585	MF
19:61430451	ABCA6	A>C	rs383800730	0.000326675	GO:0032555	intron	0.00297247	0.00475585	MF
12:70096682		C>G	rs1114279026	0.000325824	GO:0032555	intron	0.00308896	0.00475585	MF
13:45153909	PFKP	C>G	rs136964774	0.000325667	GO:0032555	intron	0.00310856	0.00475585	MF
4:77110467	CAMK2B	A>G	rs136194420	0.000324804	GO:0032555	intron	0.00323906	0.00475585	MF
8:70302706		C>T	novel	0.000313271	GO:0032555	intron	0.00545638	0.00475585	MF
14:26374799	CHD7	C>G	rs41726492	0.000307105	GO:0032555	intron	0.00714639	0.00475585	MF
2:15697484	UBE2E3	A>C	rs42531590	0.000305887	GO:0032555	intron	0.00756929	0.00475585	MF
20:59325157	DNAH5	G>C	rs381084086	0.000303815	GO:0032555	intron	0.00823737	0.00475585	MF
12:77105847	PCCA	G>C	rs380784819	0.0003024	GO:0032555	intron	0.00875928	0.00475585	MF
29:48304755	NADSYN1	C>A	rs380435867	0.000300627	GO:0032555	upstream	0.00948263	0.00475585	MF
29:18615204	PAK1	C>T	rs42864979	0.000294989	GO:0032555	intron	0.0120047	0.00475585	MF
9:100727233	PDE10A	T>G	rs384124623	0.000291885	GO:0032555	intron	0.0136868	0.00475585	MF
21:19217575	NTRK3	G>A	rs132939313	0.000289879	GO:0032555	intron	0.0148698	0.00475585	MF
17:65571299	MYO18B	A>G	rs41849745	0.000287695	GO:0032555	intron	0.0162296	0.00475585	MF
6:100932763	MAPK10	T>C	rs135614194	0.000286619	GO:0032555	intron	0.0169633	0.00475585	MF
4:50804759	CFTR	A>G	rs137028031	0.000285914	GO:0032555	intron	0.0174239	0.00475585	MF
12:70105083		A>G	novel	0.00028532	GO:0032555	intron	0.017794	0.00475585	MF
20:59404398	DNAH5	C>T	rs383293021	0.000284579	GO:0032555	intron	0.0183117	0.00475585	MF
19:35597726		G>T	rs132820572	0.000282761	GO:0032555	intron	0.019678	0.00475585	MF
10:51099155	MYO1E	G>T	rs43629202	0.000282644	GO:0032555	intron	0.0197551	0.00475585	MF
8:78360321	NTRK2	C>T	rs43573717	0.000281629	GO:0032555	3'UTR	0.0204781	0.00475585	MF
10:12129236	CLPX	C>T	rs3423644458	0.000277925	GO:0032555	intron	0.0235756	0.00475585	MF
10:80228315	RAD51B	A>G	rs43641002	0.000277199	GO:0032555	intron	0.0243079	0.00475585	MF
2:61849855	ZRANB3	T>C	rs525519440	0.000275228	GO:0032555	intron	0.0262445	0.00475585	MF
1:147228504	RUNX1	C>A	rs137823261	0.000273768	GO:0032555	intron	0.027838	0.00475585	MF
25:21885409	PRKCB	C>T	rs521914545	0.000273751	GO:0032555	downstream	0.027838	0.00475585	MF
12:72694375		A>G	novel	0.000273395	GO:0032555	intron	0.0282495	0.00475585	MF
12:72719911		T>G	novel	0.000272564	GO:0032555	intron	0.0291463	0.00475585	MF
12:70105459		G>C	novel	0.000272417	GO:0032555	intron	0.0292499	0.00475585	MF
21:68137059	MARK3	C>T	rs41581362	0.000272052	GO:0032555	intron	0.0296953	0.00475585	MF
18:56493452	MYH14	T>A	rs41892053	0.000271051	GO:0032555	downstream	0.0308664	0.00475585	MF
10:37350377	EHD4	C>A	rs133598976	0.000269646	GO:0032555	intron	0.0325491	0.00475585	MF
12:72083775		A>G	novel	0.000269296	GO:0032555	intron	0.0329459	0.00475585	MF
7:14976527	PDE4A	T>G	rs210406160	0.000268014	GO:0032555	intron	0.0346174	0.00475585	MF
7:81328695	ACOT12	T>C	rs133313059	0.000267329	GO:0032555	intron	0.0355143	0.00475585	MF
15:16752679	GUCY1A2	C>T	rs456408142	0.000267177	GO:0032555	intron	0.0357302	0.00475585	MF
15:16809319	GUCY1A2	T>C	novel	0.000266647	GO:0032555	intron	0.0364042	0.00475585	MF
15:16793183	GUCY1A2	C>T	rs379336786	0.000266618	GO:0032555	intron	0.0364303	0.00475585	MF
7:95036725	RHOBTB3	A>C	rs379535286	0.000262309	GO:0032555	missense	0.042591	0.00475585	MF
12:69666242		A>G	rs41668615	0.000261439	GO:0032555	upstream	0.0441797	0.00475585	MF
12:70007089		A>G	rs209225750	0.000261283	GO:0032555	intron	0.0444348	0.00475585	MF
18:1764529		A>G	rs132956473	0.000261181	GO:0032555	intron	0.044568	0.00475585	MF
21:19217596	NTRK3	C>T	rs133180692	0.000260043	GO:0032555	intron	0.046452	0.00475585	MF
12:70062014		C>A	rs137581405	0.000260018	GO:0032555	intron	0.046492	0.00475585	MF
12:72766942		C>T	novel	0.000259951	GO:0032555	intron	0.046544	0.00475585	MF
12:70082503		C>T	novel	-0.000259088	GO:0032555	intron	0.0481841	0.00475585	MF
9:56958171	EPHA7	C>A	rs469066832	-0.000259318	GO:0032555	intron	0.0477245	0.00475585	MF
19:54565980	SEPTIN9	C>A	rs135877952	-0.000259806	GO:0032555	intron	0.0469046	0.00475585	MF
1:69110835		G>T	rs210931943	-0.000260318	GO:0032555	intron	0.046103	0.00475585	MF
12:72762396		A>T	novel	-0.000261487	GO:0032555	intron	0.0442509	0.00475585	MF
27:42421134	UBE2E2	C>A	rs800346380	-0.000263376	GO:0032555	intron	0.0410986	0.00475585	MF
3:6712593	DDR2	T>G	rs110314939	-0.000263763	GO:0032555	intron	0.040546	0.00475585	MF
X:54700577		C>T	rs876347664	-0.000263847	GO:0032555	intron	0.0404229	0.00475585	MF
14:65476207	STK3	A>G	rs449448142	-0.00026499	GO:0032555	intron	0.0387666	0.00475585	MF
12:70594863		C>A	novel	-0.000265427	GO:0032555	intron	0.038165	0.00475585	MF
12:70624384		A>G	rs3423359962	-0.000266507	GO:0032555	intron	0.0366721	0.00475585	MF
27:42421062	UBE2E2	C>T	rs473968599	-0.000269659	GO:0032555	intron	0.0326498	0.00475585	MF
13:11851777	CAMK1D	T>C	rs471763760	-0.000269775	GO:0032555	intron	0.0325096	0.00475585	MF
4:74554400	GTPBP10	A>T	novel	-0.000269779	GO:0032555	intron	0.0325096	0.00475585	MF
9:15543891	MYO6	C>T	novel	-0.000271816	GO:0032555	intron	0.0300871	0.00475585	MF
5:7540275	NAV3	G>A	rs133525192	-0.00027352	GO:0032555	intron	0.0282272	0.00475585	MF
4:32474268		A>G	rs43381176	-0.000273845	GO:0032555	intron	0.027838	0.00475585	MF
13:11814864	CAMK1D	C>T	rs383220339	-0.00027456	GO:0032555	intron	0.0270894	0.00475585	MF
5:91762514	PIK3C2G	C>A	rs136437860	-0.000275825	GO:0032555	intron	0.0257645	0.00475585	MF
12:72717820		G>C	rs134751596	-0.000277084	GO:0032555	intron	0.0244917	0.00475585	MF
17:45199268	ULK1	T>C	rs109374684	-0.000279522	GO:0032555	intron	0.0221788	0.00475585	MF
12:72718530		T>C	rs137026414	-0.000280831	GO:0032555	intron	0.0211527	0.00475585	MF
12:70082065		T>A	novel	-0.000281635	GO:0032555	intron	0.0205215	0.00475585	MF
8:70302660		C>T	novel	-0.000282069	GO:0032555	intron	0.0202322	0.00475585	MF
10:73479580	PRKCH	G>A	rs136149876	-0.000284772	GO:0032555	intron	0.0182381	0.00475585	MF
10:86280754	MLH3	C>A	rs43640470	-0.000284851	GO:0032555	intron	0.0181951	0.00475585	MF
8:80791203	DAPK1	A>C	rs3423041133	-0.000285035	GO:0032555	intron	0.0180702	0.00475585	MF
22:42926072	PXK	C>A	rs110245736	-0.000288123	GO:0032555	intron	0.0159967	0.00475585	MF
12:72770522		A>G	novel	-0.000288566	GO:0032555	intron	0.0157023	0.00475585	MF
1:69078889		T>C	rs207603553	-0.000289661	GO:0032555	intron	0.0150756	0.00475585	MF
12:72728271		C>T	novel	-0.000292142	GO:0032555	intron	0.0135726	0.00475585	MF
12:77163619	PCCA	A>G	rs136091029	-0.000294432	GO:0032555	intron	0.0123452	0.00475585	MF
1:37284868	EPHA3	C>T	rs378495686	-0.000295223	GO:0032555	intron	0.0119299	0.00475585	MF
9:49233017	ASCC3	C>T	rs384271803	-0.000296727	GO:0032555	intron	0.011217	0.00475585	MF
15:44023026	STK33	G>T	novel	-0.000297016	GO:0032555	intron	0.0111054	0.00475585	MF
2:26158934	MYO3B	T>G	rs435620648	-0.000297864	GO:0032555	intron	0.0107166	0.00475585	MF
1:147144846	RUNX1	G>C	rs110510566	-0.000300082	GO:0032555	intron	0.00973649	0.00475585	MF
3:49057253	ABCD3	T>G	rs210382226	-0.000301991	GO:0032555	intron	0.00894862	0.00475585	MF
3:60026198	PRKACB	G>C	rs210313707	-0.00030254	GO:0032555	5'UTR	0.00874088	0.00475585	MF
12:70079388		G>A	novel	-0.000302987	GO:0032555	intron	0.00856834	0.00475585	MF
3:81275241	UBE2U	A>T	rs43344748	-0.000303372	GO:0032555	intron	0.00842069	0.00475585	MF
6:13116095	ALPK1	G>A	novel	-0.00030498	GO:0032555	intron	0.00788821	0.00475585	MF
10:51061886	MYO1E	G>A	rs43631140	-0.000305288	GO:0032555	intron	0.00779638	0.00475585	MF
21:68488341	TDRD9	C>T	rs109432788	-0.000305338	GO:0032555	intron	0.00777901	0.00475585	MF
3:79221006	PDE4B	G>A	novel	-0.000305671	GO:0032555	intron	0.00766789	0.00475585	MF
4:103051017	HIPK2	T>C	rs207871977	-0.00030785	GO:0032555	intron	0.00695465	0.00475585	MF
22:51144691	PRKAR2A	A>C	rs384486967	-0.00030813	GO:0032555	intron	0.00686716	0.00475585	MF
22:43606933	ARF4	C>T	novel	-0.00030833	GO:0032555	intron	0.00681502	0.00475585	MF
29:12650225	RAB30	A>G	rs42455154	-0.00031028	GO:0032555	intron	0.0062586	0.00475585	MF
11:9745086	HK2	G>A	rs135988588	-0.000315577	GO:0032555	intron	0.00495488	0.00475585	MF
4:107721635	TPK1	T>C	rs108942385	-0.000316424	GO:0032555	intron	0.00477185	0.00475585	MF
14:2853967	PTK2	A>G	rs109292749	-0.000318402	GO:0032555	intron	0.00436323	0.00475585	MF
12:72779738		C>G	novel	-0.000318893	GO:0032555	intron	0.00426462	0.00475585	MF
12:70101144		C>G	novel	-0.000324869	GO:0032555	intron	0.00324131	0.00475585	MF
12:72720542		C>T	rs135914600	-0.000325951	GO:0032555	synonymous	0.00308435	0.00475585	MF
13:42738642	ENTPD6	T>G	rs136640310	-0.000326837	GO:0032555	upstream	0.00296229	0.00475585	MF
12:72716444		C>T	rs134752799	-0.000328712	GO:0032555	intron	0.00270437	0.00475585	MF
12:72784654		T>G	novel	-0.00033096	GO:0032555	intron	0.00245443	0.00475585	MF
1:87721830	MFN1	A>T	rs42946755	-0.000332756	GO:0032555	intron	0.00227492	0.00475585	MF
2:126613119	RPS6KA1	T>C	rs110577810	-0.000333153	GO:0032555	upstream	0.00222721	0.00475585	MF
4:101358310	DGKI	A>G	rs133335646	-0.000334176	GO:0032555	intron	0.00212199	0.00475585	MF
12:70105056		T>C	novel	-0.000337209	GO:0032555	intron	0.00184962	0.00475585	MF
12:72778623		C>A	novel	-0.000344343	GO:0032555	intron	0.00131639	0.00475585	MF
10:31026337	DPH6	A>G	rs43769817	-0.000344881	GO:0032555	upstream	0.00128755	0.00475585	MF
10:58068278	MYO5C	A>T	rs799908099	-0.000350371	GO:0032555	intron	0.000969233	0.00475585	MF
13:10328330	KIF16B	G>C	rs378323300	-0.000352188	GO:0032555	intron	0.000877257	0.00475585	MF
13:10328549	KIF16B	T>C	rs442721266	-0.000359923	GO:0032555	intron	0.000600724	0.00475585	MF
21:67671673	CDC42BPB	A>G	rs136311566	-0.000362365	GO:0032555	intron	0.000529912	0.00475585	MF
15:56545317	MYO7A	T>A	rs41775781	-0.00036518	GO:0032555	upstream	0.00045685	0.00475585	MF
12:70348325		T>G	rs464850886	-0.000365981	GO:0032555	intron	0.000438933	0.00475585	MF
2:23827659	RAPGEF4	A>C	rs137846454	-0.000370847	GO:0032555	intron	0.000338174	0.00475585	MF
12:72731150		T>G	rs3423356246	-0.000376118	GO:0032555	intron	0.000256906	0.00475585	MF
19:62975219	PRKCA	C>T	rs134742300	-0.000377148	GO:0032555	downstream	0.000244107	0.00475585	MF
2:61441437	DARS1	C>T	rs135617707	-0.000377598	GO:0032555	intron	0.000238182	0.00475585	MF
12:70079497		A>G	novel	-0.000381775	GO:0032555	intron	0.000190933	0.00475585	MF
12:70369138		T>C	rs383016507	-0.000404984	GO:0032555	intron	5.1849e-05	0.00475585	MF
12:70100311		A>G	rs380240801	-0.000408974	GO:0032555	intron	4.07293e-05	0.00475585	MF
6:13116100	ALPK1	T>G	novel	-0.000409292	GO:0032555	intron	4.01363e-05	0.00475585	MF
21:5557568	LRRK1	G>A	rs462221987	-0.000414791	GO:0032555	intron	2.88593e-05	0.00475585	MF
16:77170796	NEK7	G>T	novel	-0.000440827	GO:0032555	intron	5.94019e-06	0.00475585	MF
12:70096692		T>C	rs1117958760	-0.000443703	GO:0032555	intron	4.89587e-06	0.00475585	MF
12:72017135		A>G	rs385615783	-0.000456029	GO:0032555	intron	2.10676e-06	0.00475585	MF
14:75984988	CNGB3	T>C	rs379439181	-0.000481963	GO:0032555	intron	3.49624e-07	0.00475585	MF
12:70369172		T>C	rs378044017	-0.000502944	GO:0032555	intron	7.64105e-08	0.00475585	MF
2:61490969	MCM6	C>A	rs207581502	-0.000574662	GO:0032555	intron	2.07537e-10	0.00475585	MF
13:67039163	TGM2	T>C	rs450609843	-0.000619798	GO:0032555	upstream	3.20633e-12	0.00475585	MF
X:54763078		C>T	novel	0.000537908	GO:0032559	intron	4.85928e-09	0.00113002	MF
21:5585483	LRRK1	T>A	rs458986516	0.000480595	GO:0032559	intron	3.81787e-07	0.00113002	MF
4:114360799	PRKAG2	C>G	rs43417066	0.000479314	GO:0032559	intron	4.16563e-07	0.00113002	MF
12:69571593		C>G	rs211388907	0.000474722	GO:0032559	intron	5.954e-07	0.00113002	MF
27:42425738	UBE2E2	T>C	rs136094884	0.000436257	GO:0032559	intron	7.97172e-06	0.00113002	MF
13:10386739	KIF16B	G>A	rs380267939	0.000415703	GO:0032559	intron	2.75542e-05	0.00113002	MF
12:86349822	ATP11A	C>T	rs384061393	0.000400429	GO:0032559	intron	6.69524e-05	0.00113002	MF
13:42738626	ENTPD6	A>G	rs136927217	0.000389846	GO:0032559	upstream	0.000121305	0.00113002	MF
12:70095261		G>A	novel	0.000382411	GO:0032559	intron	0.000183668	0.00113002	MF
6:100932752	MAPK10	A>G	rs137767215	0.000380837	GO:0032559	intron	0.000200124	0.00113002	MF
4:8014123	CDK14	G>T	rs42428004	0.000373249	GO:0032559	intron	0.000297005	0.00113002	MF
13:33359945	KIF5B	A>C	novel	0.000366598	GO:0032559	intron	0.00042517	0.00113002	MF
12:69545165		A>G	rs41666209	0.000361618	GO:0032559	intron	0.00054724	0.00113002	MF
18:16675737	LONP2	T>C	rs133767021	0.000361241	GO:0032559	intron	0.000557919	0.00113002	MF
10:58068407	MYO5C	A>G	rs472210977	0.000359028	GO:0032559	intron	0.000623574	0.00113002	MF
6:70230455	KIT	G>T	rs1116648111	0.0003587	GO:0032559	intron	0.000634698	0.00113002	MF
12:70457897		C>A	rs435348566	0.000356346	GO:0032559	intron	0.000714749	0.00113002	MF
3:81432372	ROR1	G>A	rs43349845	0.000355568	GO:0032559	intron	0.000741099	0.00113002	MF
12:72009628		A>C	rs380726848	0.000355298	GO:0032559	intron	0.000751957	0.00113002	MF
2:91021009	BMPR2	T>C	rs1117656306	0.000348092	GO:0032559	downstream	0.00108626	0.00113002	MF
X:90818708	SMC1A	A>G	rs133494965	0.000334024	GO:0032559	downstream	0.00212662	0.00113002	MF
12:72761713		C>T	novel	0.000331768	GO:0032559	intron	0.00235578	0.00113002	MF
21:42333656	NUBPL	C>T	rs134820295	0.000328584	GO:0032559	intron	0.00270858	0.00113002	MF
19:61430451	ABCA6	A>C	rs383800730	0.000326675	GO:0032559	intron	0.00297247	0.00113002	MF
12:70096682		C>G	rs1114279026	0.000325824	GO:0032559	intron	0.00308896	0.00113002	MF
13:45153909	PFKP	C>G	rs136964774	0.000325667	GO:0032559	intron	0.00310856	0.00113002	MF
4:77110467	CAMK2B	A>G	rs136194420	0.000324804	GO:0032559	intron	0.00323906	0.00113002	MF
14:26374799	CHD7	C>G	rs41726492	0.000307105	GO:0032559	intron	0.00714639	0.00113002	MF
2:15697484	UBE2E3	A>C	rs42531590	0.000305887	GO:0032559	intron	0.00756929	0.00113002	MF
20:59325157	DNAH5	G>C	rs381084086	0.000303815	GO:0032559	intron	0.00823737	0.00113002	MF
12:77105847	PCCA	G>C	rs380784819	0.0003024	GO:0032559	intron	0.00875928	0.00113002	MF
29:48304755	NADSYN1	C>A	rs380435867	0.000300627	GO:0032559	upstream	0.00948263	0.00113002	MF
29:18615204	PAK1	C>T	rs42864979	0.000294989	GO:0032559	intron	0.0120047	0.00113002	MF
9:100727233	PDE10A	T>G	rs384124623	0.000291885	GO:0032559	intron	0.0136868	0.00113002	MF
21:19217575	NTRK3	G>A	rs132939313	0.000289879	GO:0032559	intron	0.0148698	0.00113002	MF
17:65571299	MYO18B	A>G	rs41849745	0.000287695	GO:0032559	intron	0.0162296	0.00113002	MF
6:100932763	MAPK10	T>C	rs135614194	0.000286619	GO:0032559	intron	0.0169633	0.00113002	MF
4:50804759	CFTR	A>G	rs137028031	0.000285914	GO:0032559	intron	0.0174239	0.00113002	MF
12:70105083		A>G	novel	0.00028532	GO:0032559	intron	0.017794	0.00113002	MF
20:59404398	DNAH5	C>T	rs383293021	0.000284579	GO:0032559	intron	0.0183117	0.00113002	MF
19:35597726		G>T	rs132820572	0.000282761	GO:0032559	intron	0.019678	0.00113002	MF
10:51099155	MYO1E	G>T	rs43629202	0.000282644	GO:0032559	intron	0.0197551	0.00113002	MF
8:78360321	NTRK2	C>T	rs43573717	0.000281629	GO:0032559	3'UTR	0.0204781	0.00113002	MF
10:12129236	CLPX	C>T	rs3423644458	0.000277925	GO:0032559	intron	0.0235756	0.00113002	MF
10:80228315	RAD51B	A>G	rs43641002	0.000277199	GO:0032559	intron	0.0243079	0.00113002	MF
2:61849855	ZRANB3	T>C	rs525519440	0.000275228	GO:0032559	intron	0.0262445	0.00113002	MF
1:147228504	RUNX1	C>A	rs137823261	0.000273768	GO:0032559	intron	0.027838	0.00113002	MF
25:21885409	PRKCB	C>T	rs521914545	0.000273751	GO:0032559	downstream	0.027838	0.00113002	MF
12:72694375		A>G	novel	0.000273395	GO:0032559	intron	0.0282495	0.00113002	MF
12:72719911		T>G	novel	0.000272564	GO:0032559	intron	0.0291463	0.00113002	MF
12:70105459		G>C	novel	0.000272417	GO:0032559	intron	0.0292499	0.00113002	MF
21:68137059	MARK3	C>T	rs41581362	0.000272052	GO:0032559	intron	0.0296953	0.00113002	MF
18:56493452	MYH14	T>A	rs41892053	0.000271051	GO:0032559	downstream	0.0308664	0.00113002	MF
10:37350377	EHD4	C>A	rs133598976	0.000269646	GO:0032559	intron	0.0325491	0.00113002	MF
12:72083775		A>G	novel	0.000269296	GO:0032559	intron	0.0329459	0.00113002	MF
7:14976527	PDE4A	T>G	rs210406160	0.000268014	GO:0032559	intron	0.0346174	0.00113002	MF
7:81328695	ACOT12	T>C	rs133313059	0.000267329	GO:0032559	intron	0.0355143	0.00113002	MF
12:69666242		A>G	rs41668615	0.000261439	GO:0032559	upstream	0.0441797	0.00113002	MF
12:70007089		A>G	rs209225750	0.000261283	GO:0032559	intron	0.0444348	0.00113002	MF
18:1764529		A>G	rs132956473	0.000261181	GO:0032559	intron	0.044568	0.00113002	MF
21:19217596	NTRK3	C>T	rs133180692	0.000260043	GO:0032559	intron	0.046452	0.00113002	MF
12:70062014		C>A	rs137581405	0.000260018	GO:0032559	intron	0.046492	0.00113002	MF
12:72766942		C>T	novel	0.000259951	GO:0032559	intron	0.046544	0.00113002	MF
12:70082503		C>T	novel	-0.000259088	GO:0032559	intron	0.0481841	0.00113002	MF
9:56958171	EPHA7	C>A	rs469066832	-0.000259318	GO:0032559	intron	0.0477245	0.00113002	MF
1:69110835		G>T	rs210931943	-0.000260318	GO:0032559	intron	0.046103	0.00113002	MF
12:72762396		A>T	novel	-0.000261487	GO:0032559	intron	0.0442509	0.00113002	MF
27:42421134	UBE2E2	C>A	rs800346380	-0.000263376	GO:0032559	intron	0.0410986	0.00113002	MF
3:6712593	DDR2	T>G	rs110314939	-0.000263763	GO:0032559	intron	0.040546	0.00113002	MF
X:54700577		C>T	rs876347664	-0.000263847	GO:0032559	intron	0.0404229	0.00113002	MF
14:65476207	STK3	A>G	rs449448142	-0.00026499	GO:0032559	intron	0.0387666	0.00113002	MF
12:70594863		C>A	novel	-0.000265427	GO:0032559	intron	0.038165	0.00113002	MF
12:70624384		A>G	rs3423359962	-0.000266507	GO:0032559	intron	0.0366721	0.00113002	MF
27:42421062	UBE2E2	C>T	rs473968599	-0.000269659	GO:0032559	intron	0.0326498	0.00113002	MF
13:11851777	CAMK1D	T>C	rs471763760	-0.000269775	GO:0032559	intron	0.0325096	0.00113002	MF
9:15543891	MYO6	C>T	novel	-0.000271816	GO:0032559	intron	0.0300871	0.00113002	MF
5:7540275	NAV3	G>A	rs133525192	-0.00027352	GO:0032559	intron	0.0282272	0.00113002	MF
4:32474268		A>G	rs43381176	-0.000273845	GO:0032559	intron	0.027838	0.00113002	MF
13:11814864	CAMK1D	C>T	rs383220339	-0.00027456	GO:0032559	intron	0.0270894	0.00113002	MF
5:91762514	PIK3C2G	C>A	rs136437860	-0.000275825	GO:0032559	intron	0.0257645	0.00113002	MF
12:72717820		G>C	rs134751596	-0.000277084	GO:0032559	intron	0.0244917	0.00113002	MF
17:45199268	ULK1	T>C	rs109374684	-0.000279522	GO:0032559	intron	0.0221788	0.00113002	MF
12:72718530		T>C	rs137026414	-0.000280831	GO:0032559	intron	0.0211527	0.00113002	MF
12:70082065		T>A	novel	-0.000281635	GO:0032559	intron	0.0205215	0.00113002	MF
10:73479580	PRKCH	G>A	rs136149876	-0.000284772	GO:0032559	intron	0.0182381	0.00113002	MF
10:86280754	MLH3	C>A	rs43640470	-0.000284851	GO:0032559	intron	0.0181951	0.00113002	MF
8:80791203	DAPK1	A>C	rs3423041133	-0.000285035	GO:0032559	intron	0.0180702	0.00113002	MF
22:42926072	PXK	C>A	rs110245736	-0.000288123	GO:0032559	intron	0.0159967	0.00113002	MF
12:72770522		A>G	novel	-0.000288566	GO:0032559	intron	0.0157023	0.00113002	MF
1:69078889		T>C	rs207603553	-0.000289661	GO:0032559	intron	0.0150756	0.00113002	MF
12:72728271		C>T	novel	-0.000292142	GO:0032559	intron	0.0135726	0.00113002	MF
12:77163619	PCCA	A>G	rs136091029	-0.000294432	GO:0032559	intron	0.0123452	0.00113002	MF
1:37284868	EPHA3	C>T	rs378495686	-0.000295223	GO:0032559	intron	0.0119299	0.00113002	MF
9:49233017	ASCC3	C>T	rs384271803	-0.000296727	GO:0032559	intron	0.011217	0.00113002	MF
15:44023026	STK33	G>T	novel	-0.000297016	GO:0032559	intron	0.0111054	0.00113002	MF
2:26158934	MYO3B	T>G	rs435620648	-0.000297864	GO:0032559	intron	0.0107166	0.00113002	MF
1:147144846	RUNX1	G>C	rs110510566	-0.000300082	GO:0032559	intron	0.00973649	0.00113002	MF
3:49057253	ABCD3	T>G	rs210382226	-0.000301991	GO:0032559	intron	0.00894862	0.00113002	MF
3:60026198	PRKACB	G>C	rs210313707	-0.00030254	GO:0032559	5'UTR	0.00874088	0.00113002	MF
12:70079388		G>A	novel	-0.000302987	GO:0032559	intron	0.00856834	0.00113002	MF
3:81275241	UBE2U	A>T	rs43344748	-0.000303372	GO:0032559	intron	0.00842069	0.00113002	MF
6:13116095	ALPK1	G>A	novel	-0.00030498	GO:0032559	intron	0.00788821	0.00113002	MF
10:51061886	MYO1E	G>A	rs43631140	-0.000305288	GO:0032559	intron	0.00779638	0.00113002	MF
21:68488341	TDRD9	C>T	rs109432788	-0.000305338	GO:0032559	intron	0.00777901	0.00113002	MF
3:79221006	PDE4B	G>A	novel	-0.000305671	GO:0032559	intron	0.00766789	0.00113002	MF
4:103051017	HIPK2	T>C	rs207871977	-0.00030785	GO:0032559	intron	0.00695465	0.00113002	MF
22:51144691	PRKAR2A	A>C	rs384486967	-0.00030813	GO:0032559	intron	0.00686716	0.00113002	MF
11:9745086	HK2	G>A	rs135988588	-0.000315577	GO:0032559	intron	0.00495488	0.00113002	MF
4:107721635	TPK1	T>C	rs108942385	-0.000316424	GO:0032559	intron	0.00477185	0.00113002	MF
14:2853967	PTK2	A>G	rs109292749	-0.000318402	GO:0032559	intron	0.00436323	0.00113002	MF
12:72779738		C>G	novel	-0.000318893	GO:0032559	intron	0.00426462	0.00113002	MF
12:70101144		C>G	novel	-0.000324869	GO:0032559	intron	0.00324131	0.00113002	MF
12:72720542		C>T	rs135914600	-0.000325951	GO:0032559	synonymous	0.00308435	0.00113002	MF
13:42738642	ENTPD6	T>G	rs136640310	-0.000326837	GO:0032559	upstream	0.00296229	0.00113002	MF
12:72716444		C>T	rs134752799	-0.000328712	GO:0032559	intron	0.00270437	0.00113002	MF
12:72784654		T>G	novel	-0.00033096	GO:0032559	intron	0.00245443	0.00113002	MF
2:126613119	RPS6KA1	T>C	rs110577810	-0.000333153	GO:0032559	upstream	0.00222721	0.00113002	MF
4:101358310	DGKI	A>G	rs133335646	-0.000334176	GO:0032559	intron	0.00212199	0.00113002	MF
12:70105056		T>C	novel	-0.000337209	GO:0032559	intron	0.00184962	0.00113002	MF
12:72778623		C>A	novel	-0.000344343	GO:0032559	intron	0.00131639	0.00113002	MF
10:31026337	DPH6	A>G	rs43769817	-0.000344881	GO:0032559	upstream	0.00128755	0.00113002	MF
10:58068278	MYO5C	A>T	rs799908099	-0.000350371	GO:0032559	intron	0.000969233	0.00113002	MF
13:10328330	KIF16B	G>C	rs378323300	-0.000352188	GO:0032559	intron	0.000877257	0.00113002	MF
13:10328549	KIF16B	T>C	rs442721266	-0.000359923	GO:0032559	intron	0.000600724	0.00113002	MF
21:67671673	CDC42BPB	A>G	rs136311566	-0.000362365	GO:0032559	intron	0.000529912	0.00113002	MF
15:56545317	MYO7A	T>A	rs41775781	-0.00036518	GO:0032559	upstream	0.00045685	0.00113002	MF
12:70348325		T>G	rs464850886	-0.000365981	GO:0032559	intron	0.000438933	0.00113002	MF
2:23827659	RAPGEF4	A>C	rs137846454	-0.000370847	GO:0032559	intron	0.000338174	0.00113002	MF
12:72731150		T>G	rs3423356246	-0.000376118	GO:0032559	intron	0.000256906	0.00113002	MF
19:62975219	PRKCA	C>T	rs134742300	-0.000377148	GO:0032559	downstream	0.000244107	0.00113002	MF
2:61441437	DARS1	C>T	rs135617707	-0.000377598	GO:0032559	intron	0.000238182	0.00113002	MF
12:70079497		A>G	novel	-0.000381775	GO:0032559	intron	0.000190933	0.00113002	MF
12:70369138		T>C	rs383016507	-0.000404984	GO:0032559	intron	5.1849e-05	0.00113002	MF
12:70100311		A>G	rs380240801	-0.000408974	GO:0032559	intron	4.07293e-05	0.00113002	MF
6:13116100	ALPK1	T>G	novel	-0.000409292	GO:0032559	intron	4.01363e-05	0.00113002	MF
21:5557568	LRRK1	G>A	rs462221987	-0.000414791	GO:0032559	intron	2.88593e-05	0.00113002	MF
16:77170796	NEK7	G>T	novel	-0.000440827	GO:0032559	intron	5.94019e-06	0.00113002	MF
12:70096692		T>C	rs1117958760	-0.000443703	GO:0032559	intron	4.89587e-06	0.00113002	MF
12:72017135		A>G	rs385615783	-0.000456029	GO:0032559	intron	2.10676e-06	0.00113002	MF
12:70369172		T>C	rs378044017	-0.000502944	GO:0032559	intron	7.64105e-08	0.00113002	MF
2:61490969	MCM6	C>A	rs207581502	-0.000574662	GO:0032559	intron	2.07537e-10	0.00113002	MF
